# Supplementary material for: Association between Gut Microbiota and Digestive System Cancers: A Bidirectional Two-Sample Mendelian Randomization Study
Source: Nutrients. 2023 Jun 28;15(13):2937. doi: 10.3390/nu15132937 (PMC10343867; doi:10.3390/nu15132937)
Supplement: Supplementary file 1 [file nutrients-15-02937-s001.zip]

Archive with 1 entries (1 files):
- nutrients-2451104-supplementary.xlsx
