# Supplementary material for: Association between Gut Microbiota and Digestive System Cancers: A Bidirectional Two-Sample Mendelian Randomization Study
Source: Nutrients. 2023 Jun 28;15(13):2937. doi: 10.3390/nu15132937 (PMC10343867; doi:10.3390/nu15132937)
Supplement: Supplementary file 1 [file nutrients-15-02937-s001.zip › nutrients-2451104-supplementary.xlsx]

## Sheet: Supplementary table 1
Supplementary table S1 The strength of genetic instruments for exposures ensured by calculating the F statistic
Exposure	Outcome	Samplesize	R2	Fmin	F	SNPs (n)
GC	class Actinobacteria	218792	0.1986	7841.97	10846	5
GC	class Alphaproteobacteria	218792	0.1986	7841.97	10846	5
GC	class Bacilli	218792	0.1986	7841.97	10846	5
GC	class Bacteroidia	218792	0.1986	7841.97	10846	5
GC	class Betaproteobacteria	218792	0.1986	7841.97	10846	5
GC	class Clostridia	218792	0.1986	7841.97	10846	5
GC	class Coriobacteriia	218792	0.1986	7841.97	10846	5
GC	class Deltaproteobacteria	218792	0.1986	7841.97	10846	5
GC	class Erysipelotrichia	218792	0.1986	7841.97	10846	5
GC	class Gammaproteobacteria	218792	0.1986	7841.97	10846	5
GC	class Lentisphaeria	218792	0.1986	7841.97	10846	5
GC	class Melainabacteria	218792	0.1986	7841.97	10846	5
GC	class Methanobacteria	218792	0.1986	7841.97	10846	5
GC	class Mollicutes	218792	0.1986	7841.97	10846	5
GC	class Negativicutes	218792	0.1986	7841.97	10846	5
GC	class Verrucomicrobiae	218792	0.1986	7841.97	10846	5
GC	family Acidaminococcaceae	218792	0.1986	7841.97	10846	5
GC	family Actinomycetaceae	218792	0.1986	7841.97	10846	5
GC	family Alcaligenaceae	218792	0.1986	7841.97	10846	5
GC	family Bacteroidaceae	218792	0.1986	7841.97	10846	5
GC	family Bacteroidales S24 7group	218792	0.1986	7841.97	10846	5
GC	family Bifidobacteriaceae	218792	0.1986	7841.97	10846	5
GC	family Christensenellaceae	218792	0.0777	7841.97	9211.5	2
GC	family Clostridiaceae1	218792	0.1986	7841.97	10846	5
GC	family Clostridiales vadin BB60 group	218792	0.1986	7841.97	10846	5
GC	family Coriobacteriaceae	218792	0.1986	7841.97	10846	5
GC	family Defluviitaleaceae	218792	0.1986	7841.97	10846	5
GC	family Desulfovibrionaceae	218792	0.1986	7841.97	10846	5
GC	family Enterobacteriaceae	218792	0.1986	7841.97	10846	5
GC	family Erysipelotrichaceae	218792	0.1986	7841.97	10846	5
GC	family Family XI	218792	0.0846	7841.97	10109.1	2
GC	family Family XIII	218792	0.1986	7841.97	10846	5
GC	family Lachnospiraceae	218792	0.1986	7841.97	10846	5
GC	family Lactobacillaceae	218792	0.1986	7841.97	10846	5
GC	family Methanobacteriaceae	218792	0.1986	7841.97	10846	5
GC	family Oxalobacteraceae	218792	0.1986	7841.97	10846	5
GC	family Pasteurellaceae	218792	0.1986	7841.97	10846	5
GC	family Peptococcaceae	218792	0.1986	7841.97	10846	5
GC	family Peptostreptococcaceae	218792	0.1986	7841.97	10846	5
GC	family Porphyromonadaceae	218792	0.1986	7841.97	10846	5
GC	family Prevotellaceae	218792	0.1986	7841.97	10846	5
GC	family Rhodospirillaceae	218792	0.1986	7841.97	10846	5
GC	family Rikenellaceae	218792	0.1986	7841.97	10846	5
GC	family Ruminococcaceae	218792	0.1986	7841.97	10846	5
GC	family Streptococcaceae	218792	0.1986	7841.97	10846	5
GC	family Veillonellaceae	218792	0.1986	7841.97	10846	5
GC	family Verrucomicrobiaceae	218792	0.1986	7841.97	10846	5
GC	family Victivallaceae	218792	0.1986	7841.97	10846	5
GC	genus Actinomyces	218792	0.1986	7841.97	10846	5
GC	genus Adlercreutzia	218792	0.1986	7841.97	10846	5
GC	genus Akkermansia	218792	0.1986	7841.97	10846	5
GC	genus Alistipes	218792	0.1986	7841.97	10846	5
GC	genus Allisonella	218792	0.1556	7841.97	10076.9	4
GC	genus Alloprevotella	218792	0.0846	7841.97	10109.1	2
GC	genus Anaerofilum	218792	0.1986	7841.97	10846	5
GC	genus Anaerostipes	218792	0.1986	7841.97	10846	5
GC	genus Anaerotruncus	218792	0.1986	7841.97	10846	5
GC	genus Bacteroides	218792	0.1986	7841.97	10846	5
GC	genus Barnesiella	218792	0.1986	7841.97	10846	5
GC	genus Bifidobacterium	218792	0.1986	7841.97	10846	5
GC	genus Bilophila	218792	0.1986	7841.97	10846	5
GC	genus Blautia	218792	NA	NA	NA	0
GC	genus Butyricicoccus	218792	0.1986	7841.97	10846	5
GC	genus Butyricimonas	218792	0.1986	7841.97	10846	5
GC	genus Butyrivibrio	218792	0.1986	7841.97	10846	5
GC	genus Candidatus Soleaferrea	218792	0.1986	7841.97	10846	5
GC	genus Catenibacterium	218792	0.1556	7841.97	10076.9	4
GC	genus Christensenellaceae R 7group	218792	0.1986	7841.97	10846	5
GC	genus Clostridium innocuum group	218792	0.1986	7841.97	10846	5
GC	genus Clostridium sensustricto1	218792	0.1986	7841.97	10846	5
GC	genus Collinsella	218792	0.1986	7841.97	10846	5
GC	genus Coprobacter	218792	0.1986	7841.97	10846	5
GC	genus Coprococcus1	218792	0.1986	7841.97	10846	5
GC	genus Coprococcus2	218792	0.1986	7841.97	10846	5
GC	genus Coprococcus3	218792	0.1986	7841.97	10846	5
GC	genus Defluviitaleaceae UCG011	218792	0.1986	7841.97	10846	5
GC	genus Desulfovibrio	218792	0.1986	7841.97	10846	5
GC	genus Dialister	218792	0.1986	7841.97	10846	5
GC	genus Dorea	218792	0.1986	7841.97	10846	5
GC	genus Eggerthella	218792	0.1986	7841.97	10846	5
GC	genus Eisenbergiella	218792	0.1986	7841.97	10846	5
GC	genus Enterorhabdus	218792	0.1986	7841.97	10846	5
GC	genus Erysipelatoclostridium	218792	0.1986	7841.97	10846	5
GC	genus Erysipelotrichaceae UCG003	218792	NA	NA	NA	0
GC	genus Escherichia Shigella	218792	0.1986	7841.97	10846	5
GC	genus Eubacterium brachy group	218792	0.1986	7841.97	10846	5
GC	genus Eubacterium coprostanoligenes group	218792	0.1986	7841.97	10846	5
GC	genus Eubacterium eligens group	218792	0.1986	7841.97	10846	5
GC	genus Eubacterium fissicatena group	218792	0.1986	7841.97	10846	5
GC	genus Eubacterium hallii group	218792	0.1986	7841.97	10846	5
GC	genus Eubacterium nodatum group	218792	0.1556	7841.97	10076.9	4
GC	genus Eubacterium oxidoreducens group	218792	0.1986	7841.97	10846	5
GC	genus Eubacterium rectale group	218792	0.1986	7841.97	10846	5
GC	genus Eubacterium ruminantium group	218792	0.1986	7841.97	10846	5
GC	genus Eubacterium ventriosum group	218792	0.1986	7841.97	10846	5
GC	genus Eubacterium xylanophilum group	218792	0.1986	7841.97	10846	5
GC	genus Faecalibacterium	218792	0.1986	7841.97	10846	5
GC	genus Family XIII AD3011 group	218792	0.1986	7841.97	10846	5
GC	genus Family XIII UCG001	218792	0.1986	7841.97	10846	5
GC	genus Flavonifractor	218792	0.1986	7841.97	10846	5
GC	genus Fusicatenibacter	218792	0.1986	7841.97	10846	5
GC	genus Gordonibacter	218792	0.1556	7841.97	10076.9	4
GC	genus Haemophilus	218792	0.1986	7841.97	10846	5
GC	genus Holdemanella	218792	0.1986	7841.97	10846	5
GC	genus Holdemania	218792	0.1986	7841.97	10846	5
GC	genus Howardella	218792	0.1986	7841.97	10846	5
GC	genus Hungatella	218792	0.1986	7841.97	10846	5
GC	genus Intestinibacter	218792	0.1986	7841.97	10846	5
GC	genus Intestinimonas	218792	0.1986	7841.97	10846	5
GC	genus Lachnoclostridium	218792	0.1986	7841.97	10846	5
GC	genus Lachnospira	218792	NA	NA	NA	0
GC	genus Lachnospiraceae FCS020 group	218792	0.1986	7841.97	10846	5
GC	genus Lachnospiraceae NC2004 group	218792	0.1986	7841.97	10846	5
GC	genus Lachnospiraceae ND3007 group	218792	0.1986	7841.97	10846	5
GC	genus Lachnospiraceae NK4A136 group	218792	0.1986	7841.97	10846	5
GC	genus Lachnospiraceae UCG001	218792	0.1986	7841.97	10846	5
GC	genus Lachnospiraceae UCG004	218792	0.1986	7841.97	10846	5
GC	genus Lachnospiraceae UCG008	218792	0.1986	7841.97	10846	5
GC	genus Lachnospiraceae UCG010	218792	0.1986	7841.97	10846	5
GC	genus Lactobacillus	218792	0.1986	7841.97	10846	5
GC	genus Lactococcus	218792	0.1986	7841.97	10846	5
GC	genus Marvinbryantia	218792	0.1986	7841.97	10846	5
GC	genus Methanobrevibacter	218792	0.1986	7841.97	10846	5
GC	genus Odoribacter	218792	0.1986	7841.97	10846	5
GC	genus Olsenella	218792	0.1986	7841.97	10846	5
GC	genus Oscillibacter	218792	0.1986	7841.97	10846	5
GC	genus Oscillospira	218792	0.1986	7841.97	10846	5
GC	genus Oxalobacter	218792	0.1986	7841.97	10846	5
GC	genus Parabacteroides	218792	0.1986	7841.97	10846	5
GC	genus Paraprevotella	218792	0.1986	7841.97	10846	5
GC	genus Parasutterella	218792	0.1986	7841.97	10846	5
GC	genus Peptococcus	218792	0.1986	7841.97	10846	5
GC	genus Phascolarctobacterium	218792	0.1986	7841.97	10846	5
GC	genus Prevotella7	218792	0.1986	7841.97	10846	5
GC	genus Prevotella9	218792	0.1986	7841.97	10846	5
GC	genus Rikenellaceae RC9 gut group	218792	0.1986	7841.97	10846	5
GC	genus Romboutsia	218792	0.1986	7841.97	10846	5
GC	genus Roseburia	218792	0.1986	7841.97	10846	5
GC	genus Ruminiclostridium5	218792	0.1986	7841.97	10846	5
GC	genus Ruminiclostridium6	218792	0.1986	7841.97	10846	5
GC	genus Ruminiclostridium9	218792	0.1986	7841.97	10846	5
GC	genus Ruminococcaceae NK4A214 group	218792	0.1986	7841.97	10846	5
GC	genus Ruminococcaceae UCG002	218792	0.1986	7841.97	10846	5
GC	genus Ruminococcaceae UCG003	218792	0.1986	7841.97	10846	5
GC	genus Ruminococcaceae UCG004	218792	0.1986	7841.97	10846	5
GC	genus Ruminococcaceae UCG005	218792	0.1986	7841.97	10846	5
GC	genus Ruminococcaceae UCG009	218792	0.1986	7841.97	10846	5
GC	genus Ruminococcaceae UCG010	218792	0.1986	7841.97	10846	5
GC	genus Ruminococcaceae UCG011	218792	0.1986	7841.97	10846	5
GC	genus Ruminococcaceae UCG013	218792	0.1986	7841.97	10846	5
GC	genus Ruminococcaceae UCG014	218792	0.1986	7841.97	10846	5
GC	genus Ruminococcus1	218792	0.1986	7841.97	10846	5
GC	genus Ruminococcus2	218792	0.1986	7841.97	10846	5
GC	genus Ruminococcus gauvreauii group	218792	0.1986	7841.97	10846	5
GC	genus Ruminococcus gnavus group	218792	0.1986	7841.97	10846	5
GC	genus Ruminococcus torques group	218792	0.1986	7841.97	10846	5
GC	genus Sellimonas	218792	0.1556	7841.97	10076.9	4
GC	genus Senegalimassilia	218792	0.1986	7841.97	10846	5
GC	genus Slackia	218792	0.1986	7841.97	10846	5
GC	genus Streptococcus	218792	0.1986	7841.97	10846	5
GC	genus Subdoligranulum	218792	0.1986	7841.97	10846	5
GC	genus Sutterella	218792	0.1986	7841.97	10846	5
GC	genus Terrisporobacter	218792	0.1986	7841.97	10846	5
GC	genus Turicibacter	218792	0.1986	7841.97	10846	5
GC	genus Tyzzerella3	218792	0.1986	7841.97	10846	5
GC	genus Veillonella	218792	0.1986	7841.97	10846	5
GC	genus Victivallis	218792	0.0846	7841.97	10109.1	2
GC	order Actinomycetales	218792	0.1986	7841.97	10846	5
GC	order Bacillales	218792	0.1556	7841.97	10076.9	4
GC	order Bacteroidales	218792	0.1986	7841.97	10846	5
GC	order Bifidobacteriales	218792	0.1986	7841.97	10846	5
GC	order Burkholderiales	218792	0.1986	7841.97	10846	5
GC	order Clostridiales	218792	0.1986	7841.97	10846	5
GC	order Coriobacteriales	218792	0.1986	7841.97	10846	5
GC	order Desulfovibrionales	218792	0.1986	7841.97	10846	5
GC	order Enterobacteriales	218792	0.1986	7841.97	10846	5
GC	order Erysipelotrichales	218792	0.1986	7841.97	10846	5
GC	order Gastranaerophilales	218792	0.1986	7841.97	10846	5
GC	order Lactobacillales	218792	0.1986	7841.97	10846	5
GC	order Methanobacteriales	218792	0.1986	7841.97	10846	5
GC	order Mollicutes RF9	218792	0.1986	7841.97	10846	5
GC	order NB1n	218792	0.1986	7841.97	10846	5
GC	order Pasteurellales	218792	0.1986	7841.97	10846	5
GC	order Rhodospirillales	218792	0.1986	7841.97	10846	5
GC	order Selenomonadales	218792	0.1986	7841.97	10846	5
GC	order Verrucomicrobiales	218792	0.1986	7841.97	10846	5
GC	order Victivallales	218792	0.1986	7841.97	10846	5
GC	phylum Actinobacteria	218792	0.1986	7841.97	10846	5
GC	phylum Bacteroidetes	218792	0.1986	7841.97	10846	5
GC	phylum Cyanobacteria	218792	0.1986	7841.97	10846	5
GC	phylum Euryarchaeota	218792	0.1986	7841.97	10846	5
GC	phylum Firmicutes	218792	0.1986	7841.97	10846	5
GC	phylum Lentisphaerae	218792	0.1986	7841.97	10846	5
GC	phylum Proteobacteria	218792	0.1986	7841.97	10846	5
GC	phylum Tenericutes	218792	0.1986	7841.97	10846	5
GC	phylum Verrucomicrobia	218792	0.1986	7841.97	10846	5
Small intestine cancer	class Actinobacteria	218792	0.5201	21253.6	47431.6	5
Small intestine cancer	class Alphaproteobacteria	218792	0.5201	21253.6	47431.6	5
Small intestine cancer	class Bacilli	218792	0.5201	21253.6	47431.6	5
Small intestine cancer	class Bacteroidia	218792	0.5201	21253.6	47431.6	5
Small intestine cancer	class Betaproteobacteria	218792	0.5201	21253.6	47431.6	5
Small intestine cancer	class Clostridia	218792	0.5201	21253.6	47431.6	5
Small intestine cancer	class Coriobacteriia	218792	0.5201	21253.6	47431.6	5
Small intestine cancer	class Deltaproteobacteria	218792	0.5201	21253.6	47431.6	5
Small intestine cancer	class Erysipelotrichia	218792	0.5201	21253.6	47431.6	5
Small intestine cancer	class Gammaproteobacteria	218792	0.5201	21253.6	47431.6	5
Small intestine cancer	class Lentisphaeria	218792	0.5201	21253.6	47431.6	5
Small intestine cancer	class Melainabacteria	218792	0.5201	21253.6	47431.6	5
Small intestine cancer	class Methanobacteria	218792	0.4056	21253.6	37327.7	4
Small intestine cancer	class Mollicutes	218792	0.5201	21253.6	47431.6	5
Small intestine cancer	class Negativicutes	218792	0.5201	21253.6	47431.6	5
Small intestine cancer	class Verrucomicrobiae	218792	0.5201	21253.6	47431.6	5
Small intestine cancer	family Acidaminococcaceae	218792	0.5201	21253.6	47431.6	5
Small intestine cancer	family Actinomycetaceae	218792	0.5201	21253.6	47431.6	5
Small intestine cancer	family Alcaligenaceae	218792	0.5201	21253.6	47431.6	5
Small intestine cancer	family Bacteroidaceae	218792	0.5201	21253.6	47431.6	5
Small intestine cancer	family Bacteroidales S24 7group	218792	0.5201	21253.6	47431.6	5
Small intestine cancer	family Bifidobacteriaceae	218792	0.5201	21253.6	47431.6	5
Small intestine cancer	family Christensenellaceae	218792	0.1919	21253.6	25981.9	2
Small intestine cancer	family Clostridiaceae1	218792	0.5201	21253.6	47431.6	5
Small intestine cancer	family Clostridiales vadin BB60 group	218792	0.5201	21253.6	47431.6	5
Small intestine cancer	family Coriobacteriaceae	218792	0.5201	21253.6	47431.6	5
Small intestine cancer	family Defluviitaleaceae	218792	0.5201	21253.6	47431.6	5
Small intestine cancer	family Desulfovibrionaceae	218792	0.5201	21253.6	47431.6	5
Small intestine cancer	family Enterobacteriaceae	218792	0.5201	21253.6	47431.6	5
Small intestine cancer	family Erysipelotrichaceae	218792	0.5201	21253.6	47431.6	5
Small intestine cancer	family Family XI	218792	0.1867	21253.6	25104.3	2
Small intestine cancer	family Family XIII	218792	0.5201	21253.6	47431.6	5
Small intestine cancer	family Lachnospiraceae	218792	0.5201	21253.6	47431.6	5
Small intestine cancer	family Lactobacillaceae	218792	0.5201	21253.6	47431.6	5
Small intestine cancer	family Methanobacteriaceae	218792	0.4056	21253.6	37327.7	4
Small intestine cancer	family Oxalobacteraceae	218792	0.5201	21253.6	47431.6	5
Small intestine cancer	family Pasteurellaceae	218792	0.5201	21253.6	47431.6	5
Small intestine cancer	family Peptococcaceae	218792	0.5201	21253.6	47431.6	5
Small intestine cancer	family Peptostreptococcaceae	218792	0.5201	21253.6	47431.6	5
Small intestine cancer	family Porphyromonadaceae	218792	0.5201	21253.6	47431.6	5
Small intestine cancer	family Prevotellaceae	218792	0.5201	21253.6	47431.6	5
Small intestine cancer	family Rhodospirillaceae	218792	0.5201	21253.6	47431.6	5
Small intestine cancer	family Rikenellaceae	218792	0.5201	21253.6	47431.6	5
Small intestine cancer	family Ruminococcaceae	218792	0.5201	21253.6	47431.6	5
Small intestine cancer	family Streptococcaceae	218792	0.5201	21253.6	47431.6	5
Small intestine cancer	family Veillonellaceae	218792	0.5201	21253.6	47431.6	5
Small intestine cancer	family Verrucomicrobiaceae	218792	0.5201	21253.6	47431.6	5
Small intestine cancer	family Victivallaceae	218792	0.4056	21253.6	37327.7	4
Small intestine cancer	genus Actinomyces	218792	0.5201	21253.6	47431.6	5
Small intestine cancer	genus Adlercreutzia	218792	0.5201	21253.6	47431.6	5
Small intestine cancer	genus Akkermansia	218792	0.5201	21253.6	47431.6	5
Small intestine cancer	genus Alistipes	218792	0.5201	21253.6	47431.6	5
Small intestine cancer	genus Allisonella	218792	0.1867	21253.6	25104.3	2
Small intestine cancer	genus Alloprevotella	218792	0.0885	21253.6	21253.6	1
Small intestine cancer	genus Anaerofilum	218792	0.5201	21253.6	47431.6	5
Small intestine cancer	genus Anaerostipes	218792	0.5201	21253.6	47431.6	5
Small intestine cancer	genus Anaerotruncus	218792	0.5201	21253.6	47431.6	5
Small intestine cancer	genus Bacteroides	218792	0.5201	21253.6	47431.6	5
Small intestine cancer	genus Barnesiella	218792	0.5201	21253.6	47431.6	5
Small intestine cancer	genus Bifidobacterium	218792	0.5201	21253.6	47431.6	5
Small intestine cancer	genus Bilophila	218792	0.5201	21253.6	47431.6	5
Small intestine cancer	genus Blautia	218792	0.1034	25227.3	25227.3	1
Small intestine cancer	genus Butyricicoccus	218792	0.5201	21253.6	47431.6	5
Small intestine cancer	genus Butyricimonas	218792	0.5201	21253.6	47431.6	5
Small intestine cancer	genus Butyrivibrio	218792	0.4056	21253.6	37327.7	4
Small intestine cancer	genus Candidatus Soleaferrea	218792	0.5201	21253.6	47431.6	5
Small intestine cancer	genus Catenibacterium	218792	0.1867	21253.6	25104.3	2
Small intestine cancer	genus Christensenellaceae R 7group	218792	0.5201	21253.6	47431.6	5
Small intestine cancer	genus Clostridium innocuum group	218792	0.4056	21253.6	37327.7	4
Small intestine cancer	genus Clostridium sensustricto1	218792	0.5201	21253.6	47431.6	5
Small intestine cancer	genus Collinsella	218792	0.5201	21253.6	47431.6	5
Small intestine cancer	genus Coprobacter	218792	0.5201	21253.6	47431.6	5
Small intestine cancer	genus Coprococcus1	218792	0.5201	21253.6	47431.6	5
Small intestine cancer	genus Coprococcus2	218792	0.5201	21253.6	47431.6	5
Small intestine cancer	genus Coprococcus3	218792	0.5201	21253.6	47431.6	5
Small intestine cancer	genus Defluviitaleaceae UCG011	218792	0.5201	21253.6	47431.6	5
Small intestine cancer	genus Desulfovibrio	218792	0.5201	21253.6	47431.6	5
Small intestine cancer	genus Dialister	218792	0.5201	21253.6	47431.6	5
Small intestine cancer	genus Dorea	218792	0.5201	21253.6	47431.6	5
Small intestine cancer	genus Eggerthella	218792	0.5201	21253.6	47431.6	5
Small intestine cancer	genus Eisenbergiella	218792	0.5201	21253.6	47431.6	5
Small intestine cancer	genus Enterorhabdus	218792	0.5201	21253.6	47431.6	5
Small intestine cancer	genus Erysipelatoclostridium	218792	0.5201	21253.6	47431.6	5
Small intestine cancer	genus Erysipelotrichaceae UCG003	218792	0.1034	25227.3	25227.3	1
Small intestine cancer	genus Escherichia Shigella	218792	0.5201	21253.6	47431.6	5
Small intestine cancer	genus Eubacterium brachy group	218792	0.4056	21253.6	37327.7	4
Small intestine cancer	genus Eubacterium coprostanoligenes group	218792	0.5201	21253.6	47431.6	5
Small intestine cancer	genus Eubacterium eligens group	218792	0.5201	21253.6	47431.6	5
Small intestine cancer	genus Eubacterium fissicatena group	218792	0.4056	21253.6	37327.7	4
Small intestine cancer	genus Eubacterium hallii group	218792	0.5201	21253.6	47431.6	5
Small intestine cancer	genus Eubacterium nodatum group	218792	0.4056	21253.6	37327.7	4
Small intestine cancer	genus Eubacterium oxidoreducens group	218792	0.5201	21253.6	47431.6	5
Small intestine cancer	genus Eubacterium rectale group	218792	0.5201	21253.6	47431.6	5
Small intestine cancer	genus Eubacterium ruminantium group	218792	0.5201	21253.6	47431.6	5
Small intestine cancer	genus Eubacterium ventriosum group	218792	0.5201	21253.6	47431.6	5
Small intestine cancer	genus Eubacterium xylanophilum group	218792	0.5201	21253.6	47431.6	5
Small intestine cancer	genus Faecalibacterium	218792	0.5201	21253.6	47431.6	5
Small intestine cancer	genus Family XIII AD3011 group	218792	0.5201	21253.6	47431.6	5
Small intestine cancer	genus Family XIII UCG001	218792	0.5201	21253.6	47431.6	5
Small intestine cancer	genus Flavonifractor	218792	0.5201	21253.6	47431.6	5
Small intestine cancer	genus Fusicatenibacter	218792	0.5201	21253.6	47431.6	5
Small intestine cancer	genus Gordonibacter	218792	0.4056	21253.6	37327.7	4
Small intestine cancer	genus Haemophilus	218792	0.5201	21253.6	47431.6	5
Small intestine cancer	genus Holdemanella	218792	0.5201	21253.6	47431.6	5
Small intestine cancer	genus Holdemania	218792	0.5201	21253.6	47431.6	5
Small intestine cancer	genus Howardella	218792	0.4056	21253.6	37327.7	4
Small intestine cancer	genus Hungatella	218792	0.4056	21253.6	37327.7	4
Small intestine cancer	genus Intestinibacter	218792	0.5201	21253.6	47431.6	5
Small intestine cancer	genus Intestinimonas	218792	0.5201	21253.6	47431.6	5
Small intestine cancer	genus Lachnoclostridium	218792	0.5201	21253.6	47431.6	5
Small intestine cancer	genus Lachnospira	218792	0.1034	25227.3	25227.3	1
Small intestine cancer	genus Lachnospiraceae FCS020 group	218792	0.5201	21253.6	47431.6	5
Small intestine cancer	genus Lachnospiraceae NC2004 group	218792	0.5201	21253.6	47431.6	5
Small intestine cancer	genus Lachnospiraceae ND3007 group	218792	0.5201	21253.6	47431.6	5
Small intestine cancer	genus Lachnospiraceae NK4A136 group	218792	0.5201	21253.6	47431.6	5
Small intestine cancer	genus Lachnospiraceae UCG001	218792	0.5201	21253.6	47431.6	5
Small intestine cancer	genus Lachnospiraceae UCG004	218792	0.5201	21253.6	47431.6	5
Small intestine cancer	genus Lachnospiraceae UCG008	218792	0.5201	21253.6	47431.6	5
Small intestine cancer	genus Lachnospiraceae UCG010	218792	0.5201	21253.6	47431.6	5
Small intestine cancer	genus Lactobacillus	218792	0.5201	21253.6	47431.6	5
Small intestine cancer	genus Lactococcus	218792	0.4056	21253.6	37327.7	4
Small intestine cancer	genus Marvinbryantia	218792	0.5201	21253.6	47431.6	5
Small intestine cancer	genus Methanobrevibacter	218792	0.4056	21253.6	37327.7	4
Small intestine cancer	genus Odoribacter	218792	0.5201	21253.6	47431.6	5
Small intestine cancer	genus Olsenella	218792	0.4056	21253.6	37327.7	4
Small intestine cancer	genus Oscillibacter	218792	0.5201	21253.6	47431.6	5
Small intestine cancer	genus Oscillospira	218792	0.5201	21253.6	47431.6	5
Small intestine cancer	genus Oxalobacter	218792	0.5201	21253.6	47431.6	5
Small intestine cancer	genus Parabacteroides	218792	0.5201	21253.6	47431.6	5
Small intestine cancer	genus Paraprevotella	218792	0.5201	21253.6	47431.6	5
Small intestine cancer	genus Parasutterella	218792	0.5201	21253.6	47431.6	5
Small intestine cancer	genus Peptococcus	218792	0.5201	21253.6	47431.6	5
Small intestine cancer	genus Phascolarctobacterium	218792	0.5201	21253.6	47431.6	5
Small intestine cancer	genus Prevotella7	218792	0.4056	21253.6	37327.7	4
Small intestine cancer	genus Prevotella9	218792	0.5201	21253.6	47431.6	5
Small intestine cancer	genus Rikenellaceae RC9 gut group	218792	0.1867	21253.6	25104.3	2
Small intestine cancer	genus Romboutsia	218792	0.5201	21253.6	47431.6	5
Small intestine cancer	genus Roseburia	218792	0.5201	21253.6	47431.6	5
Small intestine cancer	genus Ruminiclostridium5	218792	0.5201	21253.6	47431.6	5
Small intestine cancer	genus Ruminiclostridium6	218792	0.5201	21253.6	47431.6	5
Small intestine cancer	genus Ruminiclostridium9	218792	0.5201	21253.6	47431.6	5
Small intestine cancer	genus Ruminococcaceae NK4A214 group	218792	0.5201	21253.6	47431.6	5
Small intestine cancer	genus Ruminococcaceae UCG002	218792	0.5201	21253.6	47431.6	5
Small intestine cancer	genus Ruminococcaceae UCG003	218792	0.5201	21253.6	47431.6	5
Small intestine cancer	genus Ruminococcaceae UCG004	218792	0.5201	21253.6	47431.6	5
Small intestine cancer	genus Ruminococcaceae UCG005	218792	0.5201	21253.6	47431.6	5
Small intestine cancer	genus Ruminococcaceae UCG009	218792	0.5201	21253.6	47431.6	5
Small intestine cancer	genus Ruminococcaceae UCG010	218792	0.5201	21253.6	47431.6	5
Small intestine cancer	genus Ruminococcaceae UCG011	218792	0.4056	21253.6	37327.7	4
Small intestine cancer	genus Ruminococcaceae UCG013	218792	0.5201	21253.6	47431.6	5
Small intestine cancer	genus Ruminococcaceae UCG014	218792	0.5201	21253.6	47431.6	5
Small intestine cancer	genus Ruminococcus1	218792	0.5201	21253.6	47431.6	5
Small intestine cancer	genus Ruminococcus2	218792	0.5201	21253.6	47431.6	5
Small intestine cancer	genus Ruminococcus gauvreauii group	218792	0.5201	21253.6	47431.6	5
Small intestine cancer	genus Ruminococcus gnavus group	218792	0.5201	21253.6	47431.6	5
Small intestine cancer	genus Ruminococcus torques group	218792	0.5201	21253.6	47431.6	5
Small intestine cancer	genus Sellimonas	218792	0.29	21253.6	29793	3
Small intestine cancer	genus Senegalimassilia	218792	0.5201	21253.6	47431.6	5
Small intestine cancer	genus Slackia	218792	0.5201	21253.6	47431.6	5
Small intestine cancer	genus Streptococcus	218792	0.5201	21253.6	47431.6	5
Small intestine cancer	genus Subdoligranulum	218792	0.5201	21253.6	47431.6	5
Small intestine cancer	genus Sutterella	218792	0.5201	21253.6	47431.6	5
Small intestine cancer	genus Terrisporobacter	218792	0.5201	21253.6	47431.6	5
Small intestine cancer	genus Turicibacter	218792	0.5201	21253.6	47431.6	5
Small intestine cancer	genus Tyzzerella3	218792	0.5201	21253.6	47431.6	5
Small intestine cancer	genus Veillonella	218792	0.5201	21253.6	47431.6	5
Small intestine cancer	genus Victivallis	218792	0.1867	21253.6	25104.3	2
Small intestine cancer	order Actinomycetales	218792	0.5201	21253.6	47431.6	5
Small intestine cancer	order Bacillales	218792	0.1867	21253.6	25104.3	2
Small intestine cancer	order Bacteroidales	218792	0.5201	21253.6	47431.6	5
Small intestine cancer	order Bifidobacteriales	218792	0.5201	21253.6	47431.6	5
Small intestine cancer	order Burkholderiales	218792	0.5201	21253.6	47431.6	5
Small intestine cancer	order Clostridiales	218792	0.5201	21253.6	47431.6	5
Small intestine cancer	order Coriobacteriales	218792	0.5201	21253.6	47431.6	5
Small intestine cancer	order Desulfovibrionales	218792	0.5201	21253.6	47431.6	5
Small intestine cancer	order Enterobacteriales	218792	0.5201	21253.6	47431.6	5
Small intestine cancer	order Erysipelotrichales	218792	0.5201	21253.6	47431.6	5
Small intestine cancer	order Gastranaerophilales	218792	0.5201	21253.6	47431.6	5
Small intestine cancer	order Lactobacillales	218792	0.5201	21253.6	47431.6	5
Small intestine cancer	order Methanobacteriales	218792	0.4056	21253.6	37327.7	4
Small intestine cancer	order Mollicutes RF9	218792	0.5201	21253.6	47431.6	5
Small intestine cancer	order NB1n	218792	0.5201	21253.6	47431.6	5
Small intestine cancer	order Pasteurellales	218792	0.5201	21253.6	47431.6	5
Small intestine cancer	order Rhodospirillales	218792	0.5201	21253.6	47431.6	5
Small intestine cancer	order Selenomonadales	218792	0.5201	21253.6	47431.6	5
Small intestine cancer	order Verrucomicrobiales	218792	0.5201	21253.6	47431.6	5
Small intestine cancer	order Victivallales	218792	0.5201	21253.6	47431.6	5
Small intestine cancer	phylum Actinobacteria	218792	0.5201	21253.6	47431.6	5
Small intestine cancer	phylum Bacteroidetes	218792	0.5201	21253.6	47431.6	5
Small intestine cancer	phylum Cyanobacteria	218792	0.5201	21253.6	47431.6	5
Small intestine cancer	phylum Euryarchaeota	218792	0.4056	21253.6	37327.7	4
Small intestine cancer	phylum Firmicutes	218792	0.5201	21253.6	47431.6	5
Small intestine cancer	phylum Lentisphaerae	218792	0.5201	21253.6	47431.6	5
Small intestine cancer	phylum Proteobacteria	218792	0.5201	21253.6	47431.6	5
Small intestine cancer	phylum Tenericutes	218792	0.5201	21253.6	47431.6	5
Small intestine cancer	phylum Verrucomicrobia	218792	0.5201	21253.6	47431.6	5
CRC	class Actinobacteria	218792	0.0844	1660.13	2241.95	9
CRC	class Alphaproteobacteria	218792	0.0844	1660.13	2241.95	9
CRC	class Bacilli	218792	0.0844	1660.13	2241.95	9
CRC	class Bacteroidia	218792	0.0844	1660.13	2241.95	9
CRC	class Betaproteobacteria	218792	0.0844	1660.13	2241.95	9
CRC	class Clostridia	218792	0.0844	1660.13	2241.95	9
CRC	class Coriobacteriia	218792	0.0844	1660.13	2241.95	9
CRC	class Deltaproteobacteria	218792	0.0844	1660.13	2241.95	9
CRC	class Erysipelotrichia	218792	0.0844	1660.13	2241.95	9
CRC	class Gammaproteobacteria	218792	0.0844	1660.13	2241.95	9
CRC	class Lentisphaeria	218792	0.0844	1660.13	2241.95	9
CRC	class Melainabacteria	218792	0.0844	1660.13	2241.95	9
CRC	class Methanobacteria	218792	0.0844	1660.13	2241.95	9
CRC	class Mollicutes	218792	0.0844	1660.13	2241.95	9
CRC	class Negativicutes	218792	0.0844	1660.13	2241.95	9
CRC	class Verrucomicrobiae	218792	0.0844	1660.13	2241.95	9
CRC	family Acidaminococcaceae	218792	0.0844	1660.13	2241.95	9
CRC	family Actinomycetaceae	218792	0.0844	1660.13	2241.95	9
CRC	family Alcaligenaceae	218792	0.0844	1660.13	2241.95	9
CRC	family Bacteroidaceae	218792	0.0844	1660.13	2241.95	9
CRC	family Bacteroidales S24 7group	218792	0.0844	1660.13	2241.95	9
CRC	family Bifidobacteriaceae	218792	0.0844	1660.13	2241.95	9
CRC	family Christensenellaceae	218792	NA	NA	NA	0
CRC	family Clostridiaceae1	218792	0.0844	1660.13	2241.95	9
CRC	family Clostridiales vadin BB60 group	218792	0.0844	1660.13	2241.95	9
CRC	family Coriobacteriaceae	218792	0.0844	1660.13	2241.95	9
CRC	family Defluviitaleaceae	218792	0.0844	1660.13	2241.95	9
CRC	family Desulfovibrionaceae	218792	0.0844	1660.13	2241.95	9
CRC	family Enterobacteriaceae	218792	0.0844	1660.13	2241.95	9
CRC	family Erysipelotrichaceae	218792	0.0844	1660.13	2241.95	9
CRC	family Family XI	218792	0.0758	1660.13	2244.31	8
CRC	family Family XIII	218792	0.0844	1660.13	2241.95	9
CRC	family Lachnospiraceae	218792	0.0844	1660.13	2241.95	9
CRC	family Lactobacillaceae	218792	0.0844	1660.13	2241.95	9
CRC	family Methanobacteriaceae	218792	0.0844	1660.13	2241.95	9
CRC	family Oxalobacteraceae	218792	0.0844	1660.13	2241.95	9
CRC	family Pasteurellaceae	218792	0.0844	1660.13	2241.95	9
CRC	family Peptococcaceae	218792	0.0844	1660.13	2241.95	9
CRC	family Peptostreptococcaceae	218792	0.0844	1660.13	2241.95	9
CRC	family Porphyromonadaceae	218792	0.0844	1660.13	2241.95	9
CRC	family Prevotellaceae	218792	0.0844	1660.13	2241.95	9
CRC	family Rhodospirillaceae	218792	0.0844	1660.13	2241.95	9
CRC	family Rikenellaceae	218792	0.0844	1660.13	2241.95	9
CRC	family Ruminococcaceae	218792	0.0844	1660.13	2241.95	9
CRC	family Streptococcaceae	218792	0.0844	1660.13	2241.95	9
CRC	family Veillonellaceae	218792	0.0844	1660.13	2241.95	9
CRC	family Verrucomicrobiaceae	218792	0.0844	1660.13	2241.95	9
CRC	family Victivallaceae	218792	0.0844	1660.13	2241.95	9
CRC	genus Actinomyces	218792	0.0844	1660.13	2241.95	9
CRC	genus Adlercreutzia	218792	0.0844	1660.13	2241.95	9
CRC	genus Akkermansia	218792	0.0844	1660.13	2241.95	9
CRC	genus Alistipes	218792	0.0844	1660.13	2241.95	9
CRC	genus Allisonella	218792	0.0599	1660.13	1991.54	7
CRC	genus Alloprevotella	218792	0.0346	1660.13	1957.9	4
CRC	genus Anaerofilum	218792	0.0844	1660.13	2241.95	9
CRC	genus Anaerostipes	218792	0.0844	1660.13	2241.95	9
CRC	genus Anaerotruncus	218792	0.0844	1660.13	2241.95	9
CRC	genus Bacteroides	218792	0.0844	1660.13	2241.95	9
CRC	genus Barnesiella	218792	0.0844	1660.13	2241.95	9
CRC	genus Bifidobacterium	218792	0.0844	1660.13	2241.95	9
CRC	genus Bilophila	218792	0.0844	1660.13	2241.95	9
CRC	genus Blautia	218792	NA	NA	NA	0
CRC	genus Butyricicoccus	218792	0.0844	1660.13	2241.95	9
CRC	genus Butyricimonas	218792	0.0844	1660.13	2241.95	9
CRC	genus Butyrivibrio	218792	0.0844	1660.13	2241.95	9
CRC	genus Candidatus Soleaferrea	218792	0.0844	1660.13	2241.95	9
CRC	genus Catenibacterium	218792	0.0599	1660.13	1991.54	7
CRC	genus Christensenellaceae R 7group	218792	0.0844	1660.13	2241.95	9
CRC	genus Clostridium innocuum group	218792	0.0844	1660.13	2241.95	9
CRC	genus Clostridium sensustricto1	218792	0.0844	1660.13	2241.95	9
CRC	genus Collinsella	218792	0.0844	1660.13	2241.95	9
CRC	genus Coprobacter	218792	0.0844	1660.13	2241.95	9
CRC	genus Coprococcus1	218792	0.0844	1660.13	2241.95	9
CRC	genus Coprococcus2	218792	0.0844	1660.13	2241.95	9
CRC	genus Coprococcus3	218792	0.0844	1660.13	2241.95	9
CRC	genus Defluviitaleaceae UCG011	218792	0.0844	1660.13	2241.95	9
CRC	genus Desulfovibrio	218792	0.0844	1660.13	2241.95	9
CRC	genus Dialister	218792	0.0844	1660.13	2241.95	9
CRC	genus Dorea	218792	0.0844	1660.13	2241.95	9
CRC	genus Eggerthella	218792	0.0844	1660.13	2241.95	9
CRC	genus Eisenbergiella	218792	0.0844	1660.13	2241.95	9
CRC	genus Enterorhabdus	218792	0.0844	1660.13	2241.95	9
CRC	genus Erysipelatoclostridium	218792	0.0844	1660.13	2241.95	9
CRC	genus Erysipelotrichaceae UCG003	218792	NA	NA	NA	0
CRC	genus Escherichia Shigella	218792	0.0844	1660.13	2241.95	9
CRC	genus Eubacterium brachy group	218792	0.0844	1660.13	2241.95	9
CRC	genus Eubacterium coprostanoligenes group	218792	0.0844	1660.13	2241.95	9
CRC	genus Eubacterium eligens group	218792	0.0844	1660.13	2241.95	9
CRC	genus Eubacterium fissicatena group	218792	0.0844	1660.13	2241.95	9
CRC	genus Eubacterium hallii group	218792	0.0844	1660.13	2241.95	9
CRC	genus Eubacterium nodatum group	218792	0.0844	1660.13	2241.95	9
CRC	genus Eubacterium oxidoreducens group	218792	0.0844	1660.13	2241.95	9
CRC	genus Eubacterium rectale group	218792	0.0844	1660.13	2241.95	9
CRC	genus Eubacterium ruminantium group	218792	0.0844	1660.13	2241.95	9
CRC	genus Eubacterium ventriosum group	218792	0.0844	1660.13	2241.95	9
CRC	genus Eubacterium xylanophilum group	218792	0.0844	1660.13	2241.95	9
CRC	genus Faecalibacterium	218792	0.0844	1660.13	2241.95	9
CRC	genus Family XIII AD3011 group	218792	0.0844	1660.13	2241.95	9
CRC	genus Family XIII UCG001	218792	0.0844	1660.13	2241.95	9
CRC	genus Flavonifractor	218792	0.0844	1660.13	2241.95	9
CRC	genus Fusicatenibacter	218792	0.0844	1660.13	2241.95	9
CRC	genus Gordonibacter	218792	0.0844	1660.13	2241.95	9
CRC	genus Haemophilus	218792	0.0844	1660.13	2241.95	9
CRC	genus Holdemanella	218792	0.0844	1660.13	2241.95	9
CRC	genus Holdemania	218792	0.0844	1660.13	2241.95	9
CRC	genus Howardella	218792	0.0844	1660.13	2241.95	9
CRC	genus Hungatella	218792	0.0844	1660.13	2241.95	9
CRC	genus Intestinibacter	218792	0.0844	1660.13	2241.95	9
CRC	genus Intestinimonas	218792	0.0844	1660.13	2241.95	9
CRC	genus Lachnoclostridium	218792	0.0844	1660.13	2241.95	9
CRC	genus Lachnospira	218792	NA	NA	NA	0
CRC	genus Lachnospiraceae FCS020 group	218792	0.0844	1660.13	2241.95	9
CRC	genus Lachnospiraceae NC2004 group	218792	0.0844	1660.13	2241.95	9
CRC	genus Lachnospiraceae ND3007 group	218792	0.0844	1660.13	2241.95	9
CRC	genus Lachnospiraceae NK4A136 group	218792	0.0844	1660.13	2241.95	9
CRC	genus Lachnospiraceae UCG001	218792	0.0844	1660.13	2241.95	9
CRC	genus Lachnospiraceae UCG004	218792	0.0844	1660.13	2241.95	9
CRC	genus Lachnospiraceae UCG008	218792	0.0844	1660.13	2241.95	9
CRC	genus Lachnospiraceae UCG010	218792	0.0844	1660.13	2241.95	9
CRC	genus Lactobacillus	218792	0.0844	1660.13	2241.95	9
CRC	genus Lactococcus	218792	0.0844	1660.13	2241.95	9
CRC	genus Marvinbryantia	218792	0.0844	1660.13	2241.95	9
CRC	genus Methanobrevibacter	218792	0.0844	1660.13	2241.95	9
CRC	genus Odoribacter	218792	0.0844	1660.13	2241.95	9
CRC	genus Olsenella	218792	0.0844	1660.13	2241.95	9
CRC	genus Oscillibacter	218792	0.0844	1660.13	2241.95	9
CRC	genus Oscillospira	218792	0.0844	1660.13	2241.95	9
CRC	genus Oxalobacter	218792	0.0844	1660.13	2241.95	9
CRC	genus Parabacteroides	218792	0.0844	1660.13	2241.95	9
CRC	genus Paraprevotella	218792	0.0844	1660.13	2241.95	9
CRC	genus Parasutterella	218792	0.0844	1660.13	2241.95	9
CRC	genus Peptococcus	218792	0.0844	1660.13	2241.95	9
CRC	genus Phascolarctobacterium	218792	0.0844	1660.13	2241.95	9
CRC	genus Prevotella7	218792	0.0844	1660.13	2241.95	9
CRC	genus Prevotella9	218792	0.0844	1660.13	2241.95	9
CRC	genus Rikenellaceae RC9 gut group	218792	0.0844	1660.13	2241.95	9
CRC	genus Romboutsia	218792	0.0844	1660.13	2241.95	9
CRC	genus Roseburia	218792	0.0844	1660.13	2241.95	9
CRC	genus Ruminiclostridium5	218792	0.0844	1660.13	2241.95	9
CRC	genus Ruminiclostridium6	218792	0.0844	1660.13	2241.95	9
CRC	genus Ruminiclostridium9	218792	0.0844	1660.13	2241.95	9
CRC	genus Ruminococcaceae NK4A214 group	218792	0.0844	1660.13	2241.95	9
CRC	genus Ruminococcaceae UCG002	218792	0.0844	1660.13	2241.95	9
CRC	genus Ruminococcaceae UCG003	218792	0.0844	1660.13	2241.95	9
CRC	genus Ruminococcaceae UCG004	218792	0.0844	1660.13	2241.95	9
CRC	genus Ruminococcaceae UCG005	218792	0.0844	1660.13	2241.95	9
CRC	genus Ruminococcaceae UCG009	218792	0.0844	1660.13	2241.95	9
CRC	genus Ruminococcaceae UCG010	218792	0.0844	1660.13	2241.95	9
CRC	genus Ruminococcaceae UCG011	218792	0.0844	1660.13	2241.95	9
CRC	genus Ruminococcaceae UCG013	218792	0.0844	1660.13	2241.95	9
CRC	genus Ruminococcaceae UCG014	218792	0.0844	1660.13	2241.95	9
CRC	genus Ruminococcus1	218792	0.0844	1660.13	2241.95	9
CRC	genus Ruminococcus2	218792	0.0844	1660.13	2241.95	9
CRC	genus Ruminococcus gauvreauii group	218792	0.0844	1660.13	2241.95	9
CRC	genus Ruminococcus gnavus group	218792	0.0844	1660.13	2241.95	9
CRC	genus Ruminococcus torques group	218792	0.0844	1660.13	2241.95	9
CRC	genus Sellimonas	218792	0.0671	1660.13	2249.37	7
CRC	genus Senegalimassilia	218792	0.0844	1660.13	2241.95	9
CRC	genus Slackia	218792	0.0844	1660.13	2241.95	9
CRC	genus Streptococcus	218792	0.0844	1660.13	2241.95	9
CRC	genus Subdoligranulum	218792	0.0844	1660.13	2241.95	9
CRC	genus Sutterella	218792	0.0844	1660.13	2241.95	9
CRC	genus Terrisporobacter	218792	0.0844	1660.13	2241.95	9
CRC	genus Turicibacter	218792	0.0844	1660.13	2241.95	9
CRC	genus Tyzzerella3	218792	0.0844	1660.13	2241.95	9
CRC	genus Veillonella	218792	0.0844	1660.13	2241.95	9
CRC	genus Victivallis	218792	0.0758	1660.13	2244.31	8
CRC	order Actinomycetales	218792	0.0844	1660.13	2241.95	9
CRC	order Bacillales	218792	0.0758	1660.13	2244.31	8
CRC	order Bacteroidales	218792	0.0844	1660.13	2241.95	9
CRC	order Bifidobacteriales	218792	0.0844	1660.13	2241.95	9
CRC	order Burkholderiales	218792	0.0844	1660.13	2241.95	9
CRC	order Clostridiales	218792	0.0844	1660.13	2241.95	9
CRC	order Coriobacteriales	218792	0.0844	1660.13	2241.95	9
CRC	order Desulfovibrionales	218792	0.0844	1660.13	2241.95	9
CRC	order Enterobacteriales	218792	0.0844	1660.13	2241.95	9
CRC	order Erysipelotrichales	218792	0.0844	1660.13	2241.95	9
CRC	order Gastranaerophilales	218792	0.0844	1660.13	2241.95	9
CRC	order Lactobacillales	218792	0.0844	1660.13	2241.95	9
CRC	order Methanobacteriales	218792	0.0844	1660.13	2241.95	9
CRC	order Mollicutes RF9	218792	0.0844	1660.13	2241.95	9
CRC	order NB1n	218792	0.0844	1660.13	2241.95	9
CRC	order Pasteurellales	218792	0.0844	1660.13	2241.95	9
CRC	order Rhodospirillales	218792	0.0844	1660.13	2241.95	9
CRC	order Selenomonadales	218792	0.0844	1660.13	2241.95	9
CRC	order Verrucomicrobiales	218792	0.0844	1660.13	2241.95	9
CRC	order Victivallales	218792	0.0844	1660.13	2241.95	9
CRC	phylum Actinobacteria	218792	0.0844	1660.13	2241.95	9
CRC	phylum Bacteroidetes	218792	0.0844	1660.13	2241.95	9
CRC	phylum Cyanobacteria	218792	0.0844	1660.13	2241.95	9
CRC	phylum Euryarchaeota	218792	0.0844	1660.13	2241.95	9
CRC	phylum Firmicutes	218792	0.0844	1660.13	2241.95	9
CRC	phylum Lentisphaerae	218792	0.0844	1660.13	2241.95	9
CRC	phylum Proteobacteria	218792	0.0844	1660.13	2241.95	9
CRC	phylum Tenericutes	218792	0.0844	1660.13	2241.95	9
CRC	phylum Verrucomicrobia	218792	0.0844	1660.13	2241.95	9
Pancreatic cancer	class Actinobacteria	3835	0.0766	94.75	105.99	3
Pancreatic cancer	class Alphaproteobacteria	3835	0.0766	94.75	105.99	3
Pancreatic cancer	class Bacilli	3835	0.0766	94.75	105.99	3
Pancreatic cancer	class Bacteroidia	3835	0.0766	94.75	105.99	3
Pancreatic cancer	class Betaproteobacteria	3835	0.0766	94.75	105.99	3
Pancreatic cancer	class Clostridia	3835	0.0766	94.75	105.99	3
Pancreatic cancer	class Coriobacteriia	3835	0.0766	94.75	105.99	3
Pancreatic cancer	class Deltaproteobacteria	3835	0.0766	94.75	105.99	3
Pancreatic cancer	class Erysipelotrichia	3835	0.0766	94.75	105.99	3
Pancreatic cancer	class Gammaproteobacteria	3835	0.0766	94.75	105.99	3
Pancreatic cancer	class Lentisphaeria	3835	0.0766	94.75	105.99	3
Pancreatic cancer	class Melainabacteria	3835	0.0766	94.75	105.99	3
Pancreatic cancer	class Methanobacteria	3835	0.0766	94.75	105.99	3
Pancreatic cancer	class Mollicutes	3835	0.0766	94.75	105.99	3
Pancreatic cancer	class Negativicutes	3835	0.0766	94.75	105.99	3
Pancreatic cancer	class Verrucomicrobiae	3835	0.0766	94.75	105.99	3
Pancreatic cancer	family Acidaminococcaceae	3835	0.0766	94.75	105.99	3
Pancreatic cancer	family Actinomycetaceae	3835	0.0766	94.75	105.99	3
Pancreatic cancer	family Alcaligenaceae	3835	0.0766	94.75	105.99	3
Pancreatic cancer	family Bacteroidaceae	3835	0.0766	94.75	105.99	3
Pancreatic cancer	family Bacteroidales S24 7group	3835	0.0766	94.75	105.99	3
Pancreatic cancer	family Bifidobacteriaceae	3835	0.0766	94.75	105.99	3
Pancreatic cancer	family Christensenellaceae	3835	NA	NA	NA	0
Pancreatic cancer	family Clostridiaceae1	3835	0.0766	94.75	105.99	3
Pancreatic cancer	family Clostridiales vadin BB60 group	3835	0.0766	94.75	105.99	3
Pancreatic cancer	family Coriobacteriaceae	3835	0.0766	94.75	105.99	3
Pancreatic cancer	family Defluviitaleaceae	3835	0.0766	94.75	105.99	3
Pancreatic cancer	family Desulfovibrionaceae	3835	0.0766	94.75	105.99	3
Pancreatic cancer	family Enterobacteriaceae	3835	0.0766	94.75	105.99	3
Pancreatic cancer	family Erysipelotrichaceae	3835	0.0766	94.75	105.99	3
Pancreatic cancer	family Family XI	3835	0.0766	94.75	105.99	3
Pancreatic cancer	family Family XIII	3835	0.0766	94.75	105.99	3
Pancreatic cancer	family Lachnospiraceae	3835	0.0766	94.75	105.99	3
Pancreatic cancer	family Lactobacillaceae	3835	0.0766	94.75	105.99	3
Pancreatic cancer	family Methanobacteriaceae	3835	0.0766	94.75	105.99	3
Pancreatic cancer	family Oxalobacteraceae	3835	0.0766	94.75	105.99	3
Pancreatic cancer	family Pasteurellaceae	3835	0.0766	94.75	105.99	3
Pancreatic cancer	family Peptococcaceae	3835	0.0766	94.75	105.99	3
Pancreatic cancer	family Peptostreptococcaceae	3835	0.0766	94.75	105.99	3
Pancreatic cancer	family Porphyromonadaceae	3835	0.0766	94.75	105.99	3
Pancreatic cancer	family Prevotellaceae	3835	0.0766	94.75	105.99	3
Pancreatic cancer	family Rhodospirillaceae	3835	0.0766	94.75	105.99	3
Pancreatic cancer	family Rikenellaceae	3835	0.0766	94.75	105.99	3
Pancreatic cancer	family Ruminococcaceae	3835	0.0766	94.75	105.99	3
Pancreatic cancer	family Streptococcaceae	3835	0.0766	94.75	105.99	3
Pancreatic cancer	family Veillonellaceae	3835	0.0766	94.75	105.99	3
Pancreatic cancer	family Verrucomicrobiaceae	3835	0.0766	94.75	105.99	3
Pancreatic cancer	family Victivallaceae	3835	0.0766	94.75	105.99	3
Pancreatic cancer	genus Actinomyces	3835	0.0766	94.75	105.99	3
Pancreatic cancer	genus Adlercreutzia	3835	0.0766	94.75	105.99	3
Pancreatic cancer	genus Akkermansia	3835	0.0766	94.75	105.99	3
Pancreatic cancer	genus Alistipes	3835	0.0766	94.75	105.99	3
Pancreatic cancer	genus Allisonella	3835	0.0766	94.75	105.99	3
Pancreatic cancer	genus Alloprevotella	3835	0.0766	94.75	105.99	3
Pancreatic cancer	genus Anaerofilum	3835	0.0766	94.75	105.99	3
Pancreatic cancer	genus Anaerostipes	3835	0.0766	94.75	105.99	3
Pancreatic cancer	genus Anaerotruncus	3835	0.0766	94.75	105.99	3
Pancreatic cancer	genus Bacteroides	3835	0.0766	94.75	105.99	3
Pancreatic cancer	genus Barnesiella	3835	0.0766	94.75	105.99	3
Pancreatic cancer	genus Bifidobacterium	3835	0.0766	94.75	105.99	3
Pancreatic cancer	genus Bilophila	3835	0.0766	94.75	105.99	3
Pancreatic cancer	genus Blautia	3835	NA	NA	NA	0
Pancreatic cancer	genus Butyricicoccus	3835	0.0766	94.75	105.99	3
Pancreatic cancer	genus Butyricimonas	3835	0.0766	94.75	105.99	3
Pancreatic cancer	genus Butyrivibrio	3835	0.0766	94.75	105.99	3
Pancreatic cancer	genus Candidatus Soleaferrea	3835	0.0766	94.75	105.99	3
Pancreatic cancer	genus Catenibacterium	3835	0.0766	94.75	105.99	3
Pancreatic cancer	genus Christensenellaceae R 7group	3835	0.0766	94.75	105.99	3
Pancreatic cancer	genus Clostridium innocuum group	3835	0.0766	94.75	105.99	3
Pancreatic cancer	genus Clostridium sensustricto1	3835	0.0766	94.75	105.99	3
Pancreatic cancer	genus Collinsella	3835	0.0766	94.75	105.99	3
Pancreatic cancer	genus Coprobacter	3835	0.0766	94.75	105.99	3
Pancreatic cancer	genus Coprococcus1	3835	0.0766	94.75	105.99	3
Pancreatic cancer	genus Coprococcus2	3835	0.0766	94.75	105.99	3
Pancreatic cancer	genus Coprococcus3	3835	0.0766	94.75	105.99	3
Pancreatic cancer	genus Defluviitaleaceae UCG011	3835	0.0766	94.75	105.99	3
Pancreatic cancer	genus Desulfovibrio	3835	0.0766	94.75	105.99	3
Pancreatic cancer	genus Dialister	3835	0.0766	94.75	105.99	3
Pancreatic cancer	genus Dorea	3835	0.0766	94.75	105.99	3
Pancreatic cancer	genus Eggerthella	3835	0.0766	94.75	105.99	3
Pancreatic cancer	genus Eisenbergiella	3835	0.0766	94.75	105.99	3
Pancreatic cancer	genus Enterorhabdus	3835	0.0766	94.75	105.99	3
Pancreatic cancer	genus Erysipelatoclostridium	3835	0.0766	94.75	105.99	3
Pancreatic cancer	genus Erysipelotrichaceae UCG003	3835	NA	NA	NA	0
Pancreatic cancer	genus Escherichia Shigella	3835	0.0766	94.75	105.99	3
Pancreatic cancer	genus Eubacterium brachy group	3835	0.0766	94.75	105.99	3
Pancreatic cancer	genus Eubacterium coprostanoligenes group	3835	0.0766	94.75	105.99	3
Pancreatic cancer	genus Eubacterium eligens group	3835	0.0766	94.75	105.99	3
Pancreatic cancer	genus Eubacterium fissicatena group	3835	0.0766	94.75	105.99	3
Pancreatic cancer	genus Eubacterium hallii group	3835	0.0766	94.75	105.99	3
Pancreatic cancer	genus Eubacterium nodatum group	3835	0.0766	94.75	105.99	3
Pancreatic cancer	genus Eubacterium oxidoreducens group	3835	0.0766	94.75	105.99	3
Pancreatic cancer	genus Eubacterium rectale group	3835	0.0766	94.75	105.99	3
Pancreatic cancer	genus Eubacterium ruminantium group	3835	0.0766	94.75	105.99	3
Pancreatic cancer	genus Eubacterium ventriosum group	3835	0.0766	94.75	105.99	3
Pancreatic cancer	genus Eubacterium xylanophilum group	3835	0.0766	94.75	105.99	3
Pancreatic cancer	genus Faecalibacterium	3835	0.0766	94.75	105.99	3
Pancreatic cancer	genus Family XIII AD3011 group	3835	0.0766	94.75	105.99	3
Pancreatic cancer	genus Family XIII UCG001	3835	0.0766	94.75	105.99	3
Pancreatic cancer	genus Flavonifractor	3835	0.0766	94.75	105.99	3
Pancreatic cancer	genus Fusicatenibacter	3835	0.0766	94.75	105.99	3
Pancreatic cancer	genus Gordonibacter	3835	0.0766	94.75	105.99	3
Pancreatic cancer	genus Haemophilus	3835	0.0766	94.75	105.99	3
Pancreatic cancer	genus Holdemanella	3835	0.0766	94.75	105.99	3
Pancreatic cancer	genus Holdemania	3835	0.0766	94.75	105.99	3
Pancreatic cancer	genus Howardella	3835	0.0766	94.75	105.99	3
Pancreatic cancer	genus Hungatella	3835	0.0766	94.75	105.99	3
Pancreatic cancer	genus Intestinibacter	3835	0.0766	94.75	105.99	3
Pancreatic cancer	genus Intestinimonas	3835	0.0766	94.75	105.99	3
Pancreatic cancer	genus Lachnoclostridium	3835	0.0766	94.75	105.99	3
Pancreatic cancer	genus Lachnospira	3835	NA	NA	NA	0
Pancreatic cancer	genus Lachnospiraceae FCS020 group	3835	0.0766	94.75	105.99	3
Pancreatic cancer	genus Lachnospiraceae NC2004 group	3835	0.0766	94.75	105.99	3
Pancreatic cancer	genus Lachnospiraceae ND3007 group	3835	0.0766	94.75	105.99	3
Pancreatic cancer	genus Lachnospiraceae NK4A136 group	3835	0.0766	94.75	105.99	3
Pancreatic cancer	genus Lachnospiraceae UCG001	3835	0.0766	94.75	105.99	3
Pancreatic cancer	genus Lachnospiraceae UCG004	3835	0.0766	94.75	105.99	3
Pancreatic cancer	genus Lachnospiraceae UCG008	3835	0.0766	94.75	105.99	3
Pancreatic cancer	genus Lachnospiraceae UCG010	3835	0.0766	94.75	105.99	3
Pancreatic cancer	genus Lactobacillus	3835	0.0766	94.75	105.99	3
Pancreatic cancer	genus Lactococcus	3835	0.0766	94.75	105.99	3
Pancreatic cancer	genus Marvinbryantia	3835	0.0766	94.75	105.99	3
Pancreatic cancer	genus Methanobrevibacter	3835	0.0766	94.75	105.99	3
Pancreatic cancer	genus Odoribacter	3835	0.0766	94.75	105.99	3
Pancreatic cancer	genus Olsenella	3835	0.0766	94.75	105.99	3
Pancreatic cancer	genus Oscillibacter	3835	0.0766	94.75	105.99	3
Pancreatic cancer	genus Oscillospira	3835	0.0766	94.75	105.99	3
Pancreatic cancer	genus Oxalobacter	3835	0.0766	94.75	105.99	3
Pancreatic cancer	genus Parabacteroides	3835	0.0766	94.75	105.99	3
Pancreatic cancer	genus Paraprevotella	3835	0.0766	94.75	105.99	3
Pancreatic cancer	genus Parasutterella	3835	0.0766	94.75	105.99	3
Pancreatic cancer	genus Peptococcus	3835	0.0766	94.75	105.99	3
Pancreatic cancer	genus Phascolarctobacterium	3835	0.0766	94.75	105.99	3
Pancreatic cancer	genus Prevotella7	3835	0.0766	94.75	105.99	3
Pancreatic cancer	genus Prevotella9	3835	0.0766	94.75	105.99	3
Pancreatic cancer	genus Rikenellaceae RC9 gut group	3835	0.0766	94.75	105.99	3
Pancreatic cancer	genus Romboutsia	3835	0.0766	94.75	105.99	3
Pancreatic cancer	genus Roseburia	3835	0.0766	94.75	105.99	3
Pancreatic cancer	genus Ruminiclostridium5	3835	0.0766	94.75	105.99	3
Pancreatic cancer	genus Ruminiclostridium6	3835	0.0766	94.75	105.99	3
Pancreatic cancer	genus Ruminiclostridium9	3835	0.0766	94.75	105.99	3
Pancreatic cancer	genus Ruminococcaceae NK4A214 group	3835	0.0766	94.75	105.99	3
Pancreatic cancer	genus Ruminococcaceae UCG002	3835	0.0766	94.75	105.99	3
Pancreatic cancer	genus Ruminococcaceae UCG003	3835	0.0766	94.75	105.99	3
Pancreatic cancer	genus Ruminococcaceae UCG004	3835	0.0766	94.75	105.99	3
Pancreatic cancer	genus Ruminococcaceae UCG005	3835	0.0766	94.75	105.99	3
Pancreatic cancer	genus Ruminococcaceae UCG009	3835	0.0766	94.75	105.99	3
Pancreatic cancer	genus Ruminococcaceae UCG010	3835	0.0766	94.75	105.99	3
Pancreatic cancer	genus Ruminococcaceae UCG011	3835	0.0766	94.75	105.99	3
Pancreatic cancer	genus Ruminococcaceae UCG013	3835	0.0766	94.75	105.99	3
Pancreatic cancer	genus Ruminococcaceae UCG014	3835	0.0766	94.75	105.99	3
Pancreatic cancer	genus Ruminococcus1	3835	0.0766	94.75	105.99	3
Pancreatic cancer	genus Ruminococcus2	3835	0.0766	94.75	105.99	3
Pancreatic cancer	genus Ruminococcus gauvreauii group	3835	0.0766	94.75	105.99	3
Pancreatic cancer	genus Ruminococcus gnavus group	3835	0.0766	94.75	105.99	3
Pancreatic cancer	genus Ruminococcus torques group	3835	0.0766	94.75	105.99	3
Pancreatic cancer	genus Sellimonas	3835	0.0766	94.75	105.99	3
Pancreatic cancer	genus Senegalimassilia	3835	0.0766	94.75	105.99	3
Pancreatic cancer	genus Slackia	3835	0.0766	94.75	105.99	3
Pancreatic cancer	genus Streptococcus	3835	0.0766	94.75	105.99	3
Pancreatic cancer	genus Subdoligranulum	3835	0.0766	94.75	105.99	3
Pancreatic cancer	genus Sutterella	3835	0.0766	94.75	105.99	3
Pancreatic cancer	genus Terrisporobacter	3835	0.0766	94.75	105.99	3
Pancreatic cancer	genus Turicibacter	3835	0.0766	94.75	105.99	3
Pancreatic cancer	genus Tyzzerella3	3835	0.0766	94.75	105.99	3
Pancreatic cancer	genus Veillonella	3835	0.0766	94.75	105.99	3
Pancreatic cancer	genus Victivallis	3835	0.0766	94.75	105.99	3
Pancreatic cancer	order Actinomycetales	3835	0.0766	94.75	105.99	3
Pancreatic cancer	order Bacillales	3835	0.0766	94.75	105.99	3
Pancreatic cancer	order Bacteroidales	3835	0.0766	94.75	105.99	3
Pancreatic cancer	order Bifidobacteriales	3835	0.0766	94.75	105.99	3
Pancreatic cancer	order Burkholderiales	3835	0.0766	94.75	105.99	3
Pancreatic cancer	order Clostridiales	3835	0.0766	94.75	105.99	3
Pancreatic cancer	order Coriobacteriales	3835	0.0766	94.75	105.99	3
Pancreatic cancer	order Desulfovibrionales	3835	0.0766	94.75	105.99	3
Pancreatic cancer	order Enterobacteriales	3835	0.0766	94.75	105.99	3
Pancreatic cancer	order Erysipelotrichales	3835	0.0766	94.75	105.99	3
Pancreatic cancer	order Gastranaerophilales	3835	0.0766	94.75	105.99	3
Pancreatic cancer	order Lactobacillales	3835	0.0766	94.75	105.99	3
Pancreatic cancer	order Methanobacteriales	3835	0.0766	94.75	105.99	3
Pancreatic cancer	order Mollicutes RF9	3835	0.0766	94.75	105.99	3
Pancreatic cancer	order NB1n	3835	0.0766	94.75	105.99	3
Pancreatic cancer	order Pasteurellales	3835	0.0766	94.75	105.99	3
Pancreatic cancer	order Rhodospirillales	3835	0.0766	94.75	105.99	3
Pancreatic cancer	order Selenomonadales	3835	0.0766	94.75	105.99	3
Pancreatic cancer	order Verrucomicrobiales	3835	0.0766	94.75	105.99	3
Pancreatic cancer	order Victivallales	3835	0.0766	94.75	105.99	3
Pancreatic cancer	phylum Actinobacteria	3835	0.0766	94.75	105.99	3
Pancreatic cancer	phylum Bacteroidetes	3835	0.0766	94.75	105.99	3
Pancreatic cancer	phylum Cyanobacteria	3835	0.0766	94.75	105.99	3
Pancreatic cancer	phylum Euryarchaeota	3835	0.0766	94.75	105.99	3
Pancreatic cancer	phylum Firmicutes	3835	0.0766	94.75	105.99	3
Pancreatic cancer	phylum Lentisphaerae	3835	0.0766	94.75	105.99	3
Pancreatic cancer	phylum Proteobacteria	3835	0.0766	94.75	105.99	3
Pancreatic cancer	phylum Tenericutes	3835	0.0766	94.75	105.99	3
Pancreatic cancer	phylum Verrucomicrobia	3835	0.0766	94.75	105.99	3
Liver cancer	class Actinobacteria	218792	0.1572	18350.6	20402.2	2
Liver cancer	class Alphaproteobacteria	218792	0.1572	18350.6	20402.2	2
Liver cancer	class Bacilli	218792	0.1572	18350.6	20402.2	2
Liver cancer	class Bacteroidia	218792	0.1572	18350.6	20402.2	2
Liver cancer	class Betaproteobacteria	218792	0.1572	18350.6	20402.2	2
Liver cancer	class Clostridia	218792	0.1572	18350.6	20402.2	2
Liver cancer	class Coriobacteriia	218792	0.1572	18350.6	20402.2	2
Liver cancer	class Deltaproteobacteria	218792	0.1572	18350.6	20402.2	2
Liver cancer	class Erysipelotrichia	218792	0.1572	18350.6	20402.2	2
Liver cancer	class Gammaproteobacteria	218792	0.1572	18350.6	20402.2	2
Liver cancer	class Lentisphaeria	218792	0.1572	18350.6	20402.2	2
Liver cancer	class Melainabacteria	218792	0.1572	18350.6	20402.2	2
Liver cancer	class Methanobacteria	218792	0.1572	18350.6	20402.2	2
Liver cancer	class Mollicutes	218792	0.1572	18350.6	20402.2	2
Liver cancer	class Negativicutes	218792	0.1572	18350.6	20402.2	2
Liver cancer	class Verrucomicrobiae	218792	0.1572	18350.6	20402.2	2
Liver cancer	family Acidaminococcaceae	218792	0.1572	18350.6	20402.2	2
Liver cancer	family Actinomycetaceae	218792	0.1572	18350.6	20402.2	2
Liver cancer	family Alcaligenaceae	218792	0.1572	18350.6	20402.2	2
Liver cancer	family Bacteroidaceae	218792	0.1572	18350.6	20402.2	2
Liver cancer	family Bacteroidales S24 7group	218792	0.1572	18350.6	20402.2	2
Liver cancer	family Bifidobacteriaceae	218792	0.1572	18350.6	20402.2	2
Liver cancer	family Christensenellaceae	218792	0.0798	18974.3	18974.3	1
Liver cancer	family Clostridiaceae1	218792	0.1572	18350.6	20402.2	2
Liver cancer	family Clostridiales vadin BB60 group	218792	0.1572	18350.6	20402.2	2
Liver cancer	family Coriobacteriaceae	218792	0.1572	18350.6	20402.2	2
Liver cancer	family Defluviitaleaceae	218792	0.1572	18350.6	20402.2	2
Liver cancer	family Desulfovibrionaceae	218792	0.1572	18350.6	20402.2	2
Liver cancer	family Enterobacteriaceae	218792	0.1572	18350.6	20402.2	2
Liver cancer	family Erysipelotrichaceae	218792	0.1572	18350.6	20402.2	2
Liver cancer	family Family XI	218792	0.0798	18974.3	18974.3	1
Liver cancer	family Family XIII	218792	0.1572	18350.6	20402.2	2
Liver cancer	family Lachnospiraceae	218792	0.1572	18350.6	20402.2	2
Liver cancer	family Lactobacillaceae	218792	0.1572	18350.6	20402.2	2
Liver cancer	family Methanobacteriaceae	218792	0.1572	18350.6	20402.2	2
Liver cancer	family Oxalobacteraceae	218792	0.1572	18350.6	20402.2	2
Liver cancer	family Pasteurellaceae	218792	0.1572	18350.6	20402.2	2
Liver cancer	family Peptococcaceae	218792	0.1572	18350.6	20402.2	2
Liver cancer	family Peptostreptococcaceae	218792	0.1572	18350.6	20402.2	2
Liver cancer	family Porphyromonadaceae	218792	0.1572	18350.6	20402.2	2
Liver cancer	family Prevotellaceae	218792	0.1572	18350.6	20402.2	2
Liver cancer	family Rhodospirillaceae	218792	0.1572	18350.6	20402.2	2
Liver cancer	family Rikenellaceae	218792	0.1572	18350.6	20402.2	2
Liver cancer	family Ruminococcaceae	218792	0.1572	18350.6	20402.2	2
Liver cancer	family Streptococcaceae	218792	0.1572	18350.6	20402.2	2
Liver cancer	family Veillonellaceae	218792	0.1572	18350.6	20402.2	2
Liver cancer	family Verrucomicrobiaceae	218792	0.1572	18350.6	20402.2	2
Liver cancer	family Victivallaceae	218792	0.1572	18350.6	20402.2	2
Liver cancer	genus Actinomyces	218792	0.1572	18350.6	20402.2	2
Liver cancer	genus Adlercreutzia	218792	0.1572	18350.6	20402.2	2
Liver cancer	genus Akkermansia	218792	0.1572	18350.6	20402.2	2
Liver cancer	genus Alistipes	218792	0.1572	18350.6	20402.2	2
Liver cancer	genus Allisonella	218792	0.1572	18350.6	20402.2	2
Liver cancer	genus Alloprevotella	218792	0.0798	18974.3	18974.3	1
Liver cancer	genus Anaerofilum	218792	0.1572	18350.6	20402.2	2
Liver cancer	genus Anaerostipes	218792	0.1572	18350.6	20402.2	2
Liver cancer	genus Anaerotruncus	218792	0.1572	18350.6	20402.2	2
Liver cancer	genus Bacteroides	218792	0.1572	18350.6	20402.2	2
Liver cancer	genus Barnesiella	218792	0.1572	18350.6	20402.2	2
Liver cancer	genus Bifidobacterium	218792	0.1572	18350.6	20402.2	2
Liver cancer	genus Bilophila	218792	0.1572	18350.6	20402.2	2
Liver cancer	genus Blautia	218792	NA	NA	NA	0
Liver cancer	genus Butyricicoccus	218792	0.1572	18350.6	20402.2	2
Liver cancer	genus Butyricimonas	218792	0.1572	18350.6	20402.2	2
Liver cancer	genus Butyrivibrio	218792	0.1572	18350.6	20402.2	2
Liver cancer	genus Candidatus Soleaferrea	218792	0.1572	18350.6	20402.2	2
Liver cancer	genus Catenibacterium	218792	0.1572	18350.6	20402.2	2
Liver cancer	genus Christensenellaceae R 7group	218792	0.1572	18350.6	20402.2	2
Liver cancer	genus Clostridium innocuum group	218792	0.1572	18350.6	20402.2	2
Liver cancer	genus Clostridium sensustricto1	218792	0.1572	18350.6	20402.2	2
Liver cancer	genus Collinsella	218792	0.1572	18350.6	20402.2	2
Liver cancer	genus Coprobacter	218792	0.1572	18350.6	20402.2	2
Liver cancer	genus Coprococcus1	218792	0.1572	18350.6	20402.2	2
Liver cancer	genus Coprococcus2	218792	0.1572	18350.6	20402.2	2
Liver cancer	genus Coprococcus3	218792	0.1572	18350.6	20402.2	2
Liver cancer	genus Defluviitaleaceae UCG011	218792	0.1572	18350.6	20402.2	2
Liver cancer	genus Desulfovibrio	218792	0.1572	18350.6	20402.2	2
Liver cancer	genus Dialister	218792	0.1572	18350.6	20402.2	2
Liver cancer	genus Dorea	218792	0.1572	18350.6	20402.2	2
Liver cancer	genus Eggerthella	218792	0.1572	18350.6	20402.2	2
Liver cancer	genus Eisenbergiella	218792	0.1572	18350.6	20402.2	2
Liver cancer	genus Enterorhabdus	218792	0.1572	18350.6	20402.2	2
Liver cancer	genus Erysipelatoclostridium	218792	0.1572	18350.6	20402.2	2
Liver cancer	genus Erysipelotrichaceae UCG003	218792	NA	NA	NA	0
Liver cancer	genus Escherichia Shigella	218792	0.1572	18350.6	20402.2	2
Liver cancer	genus Eubacterium brachy group	218792	0.1572	18350.6	20402.2	2
Liver cancer	genus Eubacterium coprostanoligenes group	218792	0.1572	18350.6	20402.2	2
Liver cancer	genus Eubacterium eligens group	218792	0.1572	18350.6	20402.2	2
Liver cancer	genus Eubacterium fissicatena group	218792	0.1572	18350.6	20402.2	2
Liver cancer	genus Eubacterium hallii group	218792	0.1572	18350.6	20402.2	2
Liver cancer	genus Eubacterium nodatum group	218792	0.1572	18350.6	20402.2	2
Liver cancer	genus Eubacterium oxidoreducens group	218792	0.1572	18350.6	20402.2	2
Liver cancer	genus Eubacterium rectale group	218792	0.1572	18350.6	20402.2	2
Liver cancer	genus Eubacterium ruminantium group	218792	0.1572	18350.6	20402.2	2
Liver cancer	genus Eubacterium ventriosum group	218792	0.1572	18350.6	20402.2	2
Liver cancer	genus Eubacterium xylanophilum group	218792	0.1572	18350.6	20402.2	2
Liver cancer	genus Faecalibacterium	218792	0.1572	18350.6	20402.2	2
Liver cancer	genus Family XIII AD3011 group	218792	0.1572	18350.6	20402.2	2
Liver cancer	genus Family XIII UCG001	218792	0.1572	18350.6	20402.2	2
Liver cancer	genus Flavonifractor	218792	0.1572	18350.6	20402.2	2
Liver cancer	genus Fusicatenibacter	218792	0.1572	18350.6	20402.2	2
Liver cancer	genus Gordonibacter	218792	0.1572	18350.6	20402.2	2
Liver cancer	genus Haemophilus	218792	0.1572	18350.6	20402.2	2
Liver cancer	genus Holdemanella	218792	0.1572	18350.6	20402.2	2
Liver cancer	genus Holdemania	218792	0.1572	18350.6	20402.2	2
Liver cancer	genus Howardella	218792	0.1572	18350.6	20402.2	2
Liver cancer	genus Hungatella	218792	0.1572	18350.6	20402.2	2
Liver cancer	genus Intestinibacter	218792	0.1572	18350.6	20402.2	2
Liver cancer	genus Intestinimonas	218792	0.1572	18350.6	20402.2	2
Liver cancer	genus Lachnoclostridium	218792	0.1572	18350.6	20402.2	2
Liver cancer	genus Lachnospira	218792	NA	NA	NA	0
Liver cancer	genus Lachnospiraceae FCS020 group	218792	0.1572	18350.6	20402.2	2
Liver cancer	genus Lachnospiraceae NC2004 group	218792	0.1572	18350.6	20402.2	2
Liver cancer	genus Lachnospiraceae ND3007 group	218792	0.1572	18350.6	20402.2	2
Liver cancer	genus Lachnospiraceae NK4A136 group	218792	0.1572	18350.6	20402.2	2
Liver cancer	genus Lachnospiraceae UCG001	218792	0.1572	18350.6	20402.2	2
Liver cancer	genus Lachnospiraceae UCG004	218792	0.1572	18350.6	20402.2	2
Liver cancer	genus Lachnospiraceae UCG008	218792	0.1572	18350.6	20402.2	2
Liver cancer	genus Lachnospiraceae UCG010	218792	0.1572	18350.6	20402.2	2
Liver cancer	genus Lactobacillus	218792	0.1572	18350.6	20402.2	2
Liver cancer	genus Lactococcus	218792	0.1572	18350.6	20402.2	2
Liver cancer	genus Marvinbryantia	218792	0.1572	18350.6	20402.2	2
Liver cancer	genus Methanobrevibacter	218792	0.1572	18350.6	20402.2	2
Liver cancer	genus Odoribacter	218792	0.1572	18350.6	20402.2	2
Liver cancer	genus Olsenella	218792	0.1572	18350.6	20402.2	2
Liver cancer	genus Oscillibacter	218792	0.1572	18350.6	20402.2	2
Liver cancer	genus Oscillospira	218792	0.1572	18350.6	20402.2	2
Liver cancer	genus Oxalobacter	218792	0.1572	18350.6	20402.2	2
Liver cancer	genus Parabacteroides	218792	0.1572	18350.6	20402.2	2
Liver cancer	genus Paraprevotella	218792	0.1572	18350.6	20402.2	2
Liver cancer	genus Parasutterella	218792	0.1572	18350.6	20402.2	2
Liver cancer	genus Peptococcus	218792	0.1572	18350.6	20402.2	2
Liver cancer	genus Phascolarctobacterium	218792	0.1572	18350.6	20402.2	2
Liver cancer	genus Prevotella7	218792	0.1572	18350.6	20402.2	2
Liver cancer	genus Prevotella9	218792	0.1572	18350.6	20402.2	2
Liver cancer	genus Rikenellaceae RC9 gut group	218792	0.1572	18350.6	20402.2	2
Liver cancer	genus Romboutsia	218792	0.1572	18350.6	20402.2	2
Liver cancer	genus Roseburia	218792	0.1572	18350.6	20402.2	2
Liver cancer	genus Ruminiclostridium5	218792	0.1572	18350.6	20402.2	2
Liver cancer	genus Ruminiclostridium6	218792	0.1572	18350.6	20402.2	2
Liver cancer	genus Ruminiclostridium9	218792	0.1572	18350.6	20402.2	2
Liver cancer	genus Ruminococcaceae NK4A214 group	218792	0.1572	18350.6	20402.2	2
Liver cancer	genus Ruminococcaceae UCG002	218792	0.1572	18350.6	20402.2	2
Liver cancer	genus Ruminococcaceae UCG003	218792	0.1572	18350.6	20402.2	2
Liver cancer	genus Ruminococcaceae UCG004	218792	0.1572	18350.6	20402.2	2
Liver cancer	genus Ruminococcaceae UCG005	218792	0.1572	18350.6	20402.2	2
Liver cancer	genus Ruminococcaceae UCG009	218792	0.1572	18350.6	20402.2	2
Liver cancer	genus Ruminococcaceae UCG010	218792	0.1572	18350.6	20402.2	2
Liver cancer	genus Ruminococcaceae UCG011	218792	0.1572	18350.6	20402.2	2
Liver cancer	genus Ruminococcaceae UCG013	218792	0.1572	18350.6	20402.2	2
Liver cancer	genus Ruminococcaceae UCG014	218792	0.1572	18350.6	20402.2	2
Liver cancer	genus Ruminococcus1	218792	0.1572	18350.6	20402.2	2
Liver cancer	genus Ruminococcus2	218792	0.1572	18350.6	20402.2	2
Liver cancer	genus Ruminococcus gauvreauii group	218792	0.1572	18350.6	20402.2	2
Liver cancer	genus Ruminococcus gnavus group	218792	0.1572	18350.6	20402.2	2
Liver cancer	genus Ruminococcus torques group	218792	0.1572	18350.6	20402.2	2
Liver cancer	genus Sellimonas	218792	0.1572	18350.6	20402.2	2
Liver cancer	genus Senegalimassilia	218792	0.1572	18350.6	20402.2	2
Liver cancer	genus Slackia	218792	0.1572	18350.6	20402.2	2
Liver cancer	genus Streptococcus	218792	0.1572	18350.6	20402.2	2
Liver cancer	genus Subdoligranulum	218792	0.1572	18350.6	20402.2	2
Liver cancer	genus Sutterella	218792	0.1572	18350.6	20402.2	2
Liver cancer	genus Terrisporobacter	218792	0.1572	18350.6	20402.2	2
Liver cancer	genus Turicibacter	218792	0.1572	18350.6	20402.2	2
Liver cancer	genus Tyzzerella3	218792	0.1572	18350.6	20402.2	2
Liver cancer	genus Veillonella	218792	0.1572	18350.6	20402.2	2
Liver cancer	genus Victivallis	218792	0.0798	18974.3	18974.3	1
Liver cancer	order Actinomycetales	218792	0.1572	18350.6	20402.2	2
Liver cancer	order Bacillales	218792	0.0798	18974.3	18974.3	1
Liver cancer	order Bacteroidales	218792	0.1572	18350.6	20402.2	2
Liver cancer	order Bifidobacteriales	218792	0.1572	18350.6	20402.2	2
Liver cancer	order Burkholderiales	218792	0.1572	18350.6	20402.2	2
Liver cancer	order Clostridiales	218792	0.1572	18350.6	20402.2	2
Liver cancer	order Coriobacteriales	218792	0.1572	18350.6	20402.2	2
Liver cancer	order Desulfovibrionales	218792	0.1572	18350.6	20402.2	2
Liver cancer	order Enterobacteriales	218792	0.1572	18350.6	20402.2	2
Liver cancer	order Erysipelotrichales	218792	0.1572	18350.6	20402.2	2
Liver cancer	order Gastranaerophilales	218792	0.1572	18350.6	20402.2	2
Liver cancer	order Lactobacillales	218792	0.1572	18350.6	20402.2	2
Liver cancer	order Methanobacteriales	218792	0.1572	18350.6	20402.2	2
Liver cancer	order Mollicutes RF9	218792	0.1572	18350.6	20402.2	2
Liver cancer	order NB1n	218792	0.1572	18350.6	20402.2	2
Liver cancer	order Pasteurellales	218792	0.1572	18350.6	20402.2	2
Liver cancer	order Rhodospirillales	218792	0.1572	18350.6	20402.2	2
Liver cancer	order Selenomonadales	218792	0.1572	18350.6	20402.2	2
Liver cancer	order Verrucomicrobiales	218792	0.1572	18350.6	20402.2	2
Liver cancer	order Victivallales	218792	0.1572	18350.6	20402.2	2
Liver cancer	phylum Actinobacteria	218792	0.1572	18350.6	20402.2	2
Liver cancer	phylum Bacteroidetes	218792	0.1572	18350.6	20402.2	2
Liver cancer	phylum Cyanobacteria	218792	0.1572	18350.6	20402.2	2
Liver cancer	phylum Euryarchaeota	218792	0.1572	18350.6	20402.2	2
Liver cancer	phylum Firmicutes	218792	0.1572	18350.6	20402.2	2
Liver cancer	phylum Lentisphaerae	218792	0.1572	18350.6	20402.2	2
Liver cancer	phylum Proteobacteria	218792	0.1572	18350.6	20402.2	2
Liver cancer	phylum Tenericutes	218792	0.1572	18350.6	20402.2	2
Liver cancer	phylum Verrucomicrobia	218792	0.1572	18350.6	20402.2	2
class Actinobacteria	GC	14306	0.0158	19.22	32.69	7
class Alphaproteobacteria	GC	14306	0.0079	33.86	37.78	3
class Bacilli	GC	14306	0.0168	17.9	24.45	10
class Bacteroidia	GC	14306	0.006	13.23	17.17	5
class Betaproteobacteria	GC	14306	0.0094	14.54	19.41	7
class Clostridia	GC	14306	0.0136	14.39	24.62	8
class Coriobacteriia	GC	14306	0.0065	16.37	18.79	5
class Deltaproteobacteria	GC	14306	0.0073	18.81	20.92	5
class Erysipelotrichia	GC	14306	0.0111	15.74	20.06	8
class Gammaproteobacteria	GC	14306	0.0043	20.15	20.78	3
class Lentisphaeria	GC	14306	0.0308	60.7	75.81	6
class Melainabacteria	GC	14306	0.0188	56.42	68.59	4
class Methanobacteria	GC	14306	0.0259	82.94	95.05	4
class Mollicutes	GC	14306	0.0164	24.51	33.96	7
class Negativicutes	GC	14306	0.0103	13.81	21.23	7
class Verrucomicrobiae	GC	14306	0.0194	26.08	31.38	9
family Acidaminococcaceae	GC	14306	0.008	23.8	28.74	4
family Actinomycetaceae	GC	14306	0.0095	37.06	68.95	2
family Alcaligenaceae	GC	14306	0.0089	18.61	21.39	6
family Bacteroidaceae	GC	14306	0.0037	13.62	17.9	3
family Bacteroidales S24 7group	GC	14306	0.0161	40.4	46.75	5
family Bifidobacteriaceae	GC	14306	0.0136	20.28	39.36	5
family Christensenellaceae	GC	14306	NA	NA	NA	0
family Clostridiaceae1	GC	14306	0.0043	18.8	31.22	2
family Clostridiales vadin BB60 group	GC	14306	0.024	29.09	35.11	10
family Coriobacteriaceae	GC	14306	0.0065	16.37	18.79	5
family Defluviitaleaceae	GC	14306	0.0234	30.92	42.75	8
family Desulfovibrionaceae	GC	14306	0.0089	18.47	21.41	6
family Enterobacteriaceae	GC	14306	0.005	22.35	24.03	3
family Erysipelotrichaceae	GC	14306	0.0111	15.74	20.06	8
family Family XI	GC	14306	0.0493	94.82	105.99	7
family Family XIII	GC	14306	0.0072	18.35	20.77	5
family Lachnospiraceae	GC	14306	0.0091	15.6	18.76	7
family Lactobacillaceae	GC	14306	0.0104	42.88	50.03	3
family Methanobacteriaceae	GC	14306	0.0259	82.94	95.05	4
family Oxalobacteraceae	GC	14306	0.0347	58.25	73.33	7
family Pasteurellaceae	GC	14306	0.0196	30.16	47.63	6
family Peptococcaceae	GC	14306	0.0244	28.93	44.63	8
family Peptostreptococcaceae	GC	14306	0.0187	16.48	33.97	8
family Porphyromonadaceae	GC	14306	0.0037	17.39	17.86	3
family Prevotellaceae	GC	14306	0.0165	21.66	26.67	9
family Rhodospirillaceae	GC	14306	0.0179	31.52	37.24	7
family Rikenellaceae	GC	14306	0.0141	16.19	22.72	9
family Ruminococcaceae	GC	14306	0.0109	18.97	31.46	5
family Streptococcaceae	GC	14306	0.0075	16.41	21.61	5
family Veillonellaceae	GC	14306	0.0145	18.58	23.39	9
family Verrucomicrobiaceae	GC	14306	0.0194	26.06	31.36	9
family Victivallaceae	GC	14306	0.0593	86.38	100.14	9
genus Actinomyces	GC	14306	0.006	42.27	43.28	2
genus Adlercreutzia	GC	14306	0.011	35.04	39.67	4
genus Akkermansia	GC	14306	0.0194	26.3	31.37	9
genus Alistipes	GC	14306	0.0047	11.92	16.88	4
genus Allisonella	GC	14306	0.0305	96.05	112.51	4
genus Alloprevotella	GC	14306	0.0071	102.17	102.17	1
genus Anaerofilum	GC	14306	0.0287	65.28	70.42	6
genus Anaerostipes	GC	14306	0.014	18.1	20.32	10
genus Anaerotruncus	GC	14306	0.0064	15.94	18.53	5
genus Bacteroides	GC	14306	0.0037	13.62	17.9	3
genus Barnesiella	GC	14306	0.0153	18.19	24.71	9
genus Bifidobacterium	GC	14306	0.0175	20.59	50.88	5
genus Bilophila	GC	14306	0.011	23.26	26.59	6
genus Blautia	GC	14306	NA	NA	NA	0
genus Butyricicoccus	GC	14306	0.0026	17.95	18.48	2
genus Butyricimonas	GC	14306	0.0188	28.01	34.19	8
genus Butyrivibrio	GC	14306	0.0485	90.85	104.05	7
genus Candidatus Soleaferrea	GC	14306	0.0071	49.28	51.49	2
genus Catenibacterium	GC	14306	0.0199	80.38	97.02	3
genus Christensenellaceae R 7group	GC	14306	0.0035	14.96	16.58	3
genus Clostridium innocuum group	GC	14306	0.0112	79.31	80.74	2
genus Clostridium sensustricto1	GC	14306	0.0142	18.62	34.37	6
genus Collinsella	GC	14306	0.0045	20.2	21.66	3
genus Coprobacter	GC	14306	0.0211	48.27	61.68	5
genus Coprococcus1	GC	14306	0.0122	18.38	25.13	7
genus Coprococcus2	GC	14306	0.0064	28.5	30.73	3
genus Coprococcus3	GC	14306	0.008	19.09	23.11	5
genus Defluviitaleaceae UCG011	GC	14306	0.0233	32.65	42.68	8
genus Desulfovibrio	GC	14306	0.0096	32.83	34.78	4
genus Dialister	GC	14306	0.0039	25.13	27.99	2
genus Dorea	GC	14306	0.0074	15.56	21.3	5
genus Eggerthella	GC	14306	0.0222	55.55	64.85	5
genus Eisenbergiella	GC	14306	0.0191	52.01	55.83	5
genus Enterorhabdus	GC	14306	0.0137	42.47	66.02	3
genus Erysipelatoclostridium	GC	14306	0.021	31.46	38.43	8
genus Erysipelotrichaceae UCG003	GC	14306	0.0025	36.01	36.01	1
genus Escherichia Shigella	GC	14306	0.0074	22.5	26.74	4
genus Eubacterium brachy group	GC	14306	0.021	61.39	76.59	4
genus Eubacterium coprostanoligenes group	GC	14306	0.0087	17.17	20.84	6
genus Eubacterium eligens group	GC	14306	0.0047	16.34	22.59	3
genus Eubacterium fissicatena group	GC	14306	0.0309	80.84	91.24	5
genus Eubacterium hallii group	GC	14306	0.017	17.54	30.9	8
genus Eubacterium nodatum group	GC	14306	0.0231	102.92	112.56	3
genus Eubacterium oxidoreducens group	GC	14306	0.0187	59.71	68.16	4
genus Eubacterium rectale group	GC	14306	0.0056	17.82	20.31	4
genus Eubacterium ruminantium group	GC	14306	0.0328	38.49	48.55	10
genus Eubacterium ventriosum group	GC	14306	0.0123	4.98	22.23	8
genus Eubacterium xylanophilum group	GC	14306	0.0129	20.82	26.66	7
genus Faecalibacterium	GC	14306	0.0093	18.85	44.92	3
genus Family XIII AD3011 group	GC	14306	0.0121	18.02	25.05	7
genus Family XIII UCG001	GC	14306	0.0105	22.45	30.36	5
genus Flavonifractor	GC	14306	0.0094	31.02	34.02	4
genus Fusicatenibacter	GC	14306	0.0123	17.37	19.85	9
genus Gordonibacter	GC	14306	0.0204	88.57	99.31	3
genus Haemophilus	GC	14306	0.029	34.12	47.5	9
genus Holdemanella	GC	14306	0.0247	40.45	60.25	6
genus Holdemania	GC	14306	0.0124	26.59	35.86	5
genus Howardella	GC	14306	0.0367	80.56	90.68	6
genus Hungatella	GC	14306	0.0113	80	81.48	2
genus Intestinibacter	GC	14306	0.0133	20.53	27.47	7
genus Intestinimonas	GC	14306	0.0243	23.37	32.36	11
genus Lachnoclostridium	GC	14306	0.0078	16.73	18.75	6
genus Lachnospira	GC	14306	0.0013	19.09	19.09	1
genus Lachnospiraceae FCS020 group	GC	14306	0.0138	22.67	28.64	7
genus Lachnospiraceae NC2004 group	GC	14306	0.011	50.21	52.95	3
genus Lachnospiraceae ND3007 group	GC	14306	0.0015	22.15	22.15	1
genus Lachnospiraceae NK4A136 group	GC	14306	0.0162	18.26	33.61	7
genus Lachnospiraceae UCG001	GC	14306	0.0174	30.68	36.12	7
genus Lachnospiraceae UCG004	GC	14306	0.0109	20.23	22.43	7
genus Lachnospiraceae UCG008	GC	14306	0.0289	42.19	53.12	8
genus Lachnospiraceae UCG010	GC	14306	0.0097	22.97	27.98	5
genus Lactobacillus	GC	14306	0.0211	42.84	51.37	6
genus Lactococcus	GC	14306	0.032	68.94	78.84	6
genus Marvinbryantia	GC	14306	0.0123	24.88	29.57	6
genus Methanobrevibacter	GC	14306	0.0184	86.37	89.55	3
genus Odoribacter	GC	14306	0.005	21.26	24.03	3
genus Olsenella	GC	14306	0.0368	76.91	91.09	6
genus Oscillibacter	GC	14306	0.0328	32.06	40.38	12
genus Oscillospira	GC	14306	0.0069	30.21	33	3
genus Oxalobacter	GC	14306	0.0454	65.26	84.94	8
genus Parabacteroides	GC	14306	0.004	18.21	18.92	3
genus Paraprevotella	GC	14306	0.0322	36.78	52.86	9
genus Parasutterella	GC	14306	0.0201	24.17	29.26	10
genus Peptococcus	GC	14306	0.0328	46.2	60.62	8
genus Phascolarctobacterium	GC	14306	0.013	25.36	31.29	6
genus Prevotella7	GC	14306	0.0327	80.33	96.55	5
genus Prevotella9	GC	14306	0.0182	31.41	44.28	6
genus Rikenellaceae RC9 gut group	GC	14306	0.0403	80.54	100.13	6
genus Romboutsia	GC	14306	0.0052	20	24.9	3
genus Roseburia	GC	14306	0.0075	15.67	17.94	6
genus Ruminiclostridium5	GC	14306	0.0077	14.62	18.44	6
genus Ruminiclostridium6	GC	14306	0.0162	20.33	33.73	7
genus Ruminiclostridium9	GC	14306	0.0035	16.16	16.81	3
genus Ruminococcaceae NK4A214 group	GC	14306	0.0145	15.02	23.33	9
genus Ruminococcaceae UCG002	GC	14306	0.0151	16.21	24.34	9
genus Ruminococcaceae UCG003	GC	14306	0.017	19.5	24.65	10
genus Ruminococcaceae UCG004	GC	14306	0.008	31.92	38.45	3
genus Ruminococcaceae UCG005	GC	14306	0.0154	17.25	24.92	9
genus Ruminococcaceae UCG009	GC	14306	0.0176	37.57	42.73	6
genus Ruminococcaceae UCG010	GC	14306	0.007	24.57	25.14	4
genus Ruminococcaceae UCG011	GC	14306	0.0379	83.89	93.79	6
genus Ruminococcaceae UCG013	GC	14306	0.0111	15.55	22.99	7
genus Ruminococcaceae UCG014	GC	14306	0.013	22.7	31.44	6
genus Ruminococcus1	GC	14306	0.0068	15.9	19.71	5
genus Ruminococcus2	GC	14306	0.0162	18.67	33.65	7
genus Ruminococcus gauvreauii group	GC	14306	0.0125	22.86	25.76	7
genus Ruminococcus gnavus group	GC	14306	0.0228	40.85	55.53	6
genus Ruminococcus torques group	GC	14306	0.0061	17.65	21.77	4
genus Sellimonas	GC	14306	0.0453	97.18	113.19	6
genus Senegalimassilia	GC	14306	0.0064	44.66	45.71	2
genus Slackia	GC	14306	0.0148	49.87	53.55	4
genus Streptococcus	GC	14306	0.0121	18.32	21.95	8
genus Subdoligranulum	GC	14306	0.0084	15.54	20.15	6
genus Sutterella	GC	14306	0.0074	23.9	26.62	4
genus Terrisporobacter	GC	14306	0.0087	46.78	62.41	2
genus Turicibacter	GC	14306	0.0129	27.4	37.47	5
genus Tyzzerella3	GC	14306	0.0416	50.38	68.88	9
genus Veillonella	GC	14306	0.0098	33.19	35.38	4
genus Victivallis	GC	14306	0.0346	97.25	102.37	5
order Actinomycetales	GC	14306	0.0095	36.77	68.69	2
order Bacillales	GC	14306	0.0209	94.42	102.01	3
order Bacteroidales	GC	14306	0.006	13.23	17.17	5
order Bifidobacteriales	GC	14306	0.0136	20.28	39.36	5
order Burkholderiales	GC	14306	0.0111	17.06	20.15	8
order Clostridiales	GC	14306	0.0136	14.48	24.59	8
order Coriobacteriales	GC	14306	0.0065	16.37	18.79	5
order Desulfovibrionales	GC	14306	0.0089	18.38	21.5	6
order Enterobacteriales	GC	14306	0.005	22.35	24.03	3
order Erysipelotrichales	GC	14306	0.0111	15.74	20.06	8
order Gastranaerophilales	GC	14306	0.0189	57.44	68.7	4
order Lactobacillales	GC	14306	0.0159	18.93	25.59	9
order Methanobacteriales	GC	14306	0.0259	82.94	95.05	4
order Mollicutes RF9	GC	14306	0.0094	30.97	45	3
order NB1n	GC	14306	0.0369	55.22	68.53	8
order Pasteurellales	GC	14306	0.0196	30.16	47.63	6
order Rhodospirillales	GC	14306	0.0225	30.17	36.61	9
order Selenomonadales	GC	14306	0.0103	13.81	21.23	7
order Verrucomicrobiales	GC	14306	0.0194	26.08	31.38	9
order Victivallales	GC	14306	0.0308	60.7	75.81	6
phylum Actinobacteria	GC	14306	0.0128	16.97	23.25	8
phylum Bacteroidetes	GC	14306	0.0067	13.25	19.42	5
phylum Cyanobacteria	GC	14306	0.0154	41.08	55.75	4
phylum Euryarchaeota	GC	14306	0.0295	76.38	87.04	5
phylum Firmicutes	GC	14306	0.0062	16.56	17.75	5
phylum Lentisphaerae	GC	14306	0.027	67.06	79.51	5
phylum Proteobacteria	GC	14306	0.0058	15.67	20.89	4
phylum Tenericutes	GC	14306	0.0164	24.51	33.96	7
phylum Verrucomicrobia	GC	14306	0.0165	20.82	29.95	8
class Actinobacteria	Small intestine cancer	14306	0.0158	19.22	32.69	7
class Alphaproteobacteria	Small intestine cancer	14306	0.0079	33.86	37.78	3
class Bacilli	Small intestine cancer	14306	0.0168	17.9	24.45	10
class Bacteroidia	Small intestine cancer	14306	0.006	13.23	17.17	5
class Betaproteobacteria	Small intestine cancer	14306	0.0094	14.54	19.41	7
class Clostridia	Small intestine cancer	14306	0.0136	14.39	24.62	8
class Coriobacteriia	Small intestine cancer	14306	0.0065	16.37	18.79	5
class Deltaproteobacteria	Small intestine cancer	14306	0.0073	18.81	20.92	5
class Erysipelotrichia	Small intestine cancer	14306	0.0111	15.74	20.06	8
class Gammaproteobacteria	Small intestine cancer	14306	0.0043	20.15	20.78	3
class Lentisphaeria	Small intestine cancer	14306	0.0308	60.7	75.81	6
class Melainabacteria	Small intestine cancer	14306	0.0188	56.42	68.59	4
class Methanobacteria	Small intestine cancer	14306	0.0259	82.94	95.05	4
class Mollicutes	Small intestine cancer	14306	0.0164	24.51	33.96	7
class Negativicutes	Small intestine cancer	14306	0.0103	13.81	21.23	7
class Verrucomicrobiae	Small intestine cancer	14306	0.0194	26.08	31.38	9
family Acidaminococcaceae	Small intestine cancer	14306	0.008	23.8	28.74	4
family Actinomycetaceae	Small intestine cancer	14306	0.0095	37.06	68.95	2
family Alcaligenaceae	Small intestine cancer	14306	0.0089	18.61	21.39	6
family Bacteroidaceae	Small intestine cancer	14306	0.0037	13.62	17.9	3
family Bacteroidales S24 7group	Small intestine cancer	14306	0.0161	40.4	46.75	5
family Bifidobacteriaceae	Small intestine cancer	14306	0.0136	20.28	39.36	5
family Christensenellaceae	Small intestine cancer	14306	NA	NA	NA	0
family Clostridiaceae1	Small intestine cancer	14306	0.0043	18.8	31.22	2
family Clostridiales vadin BB60 group	Small intestine cancer	14306	0.024	29.09	35.11	10
family Coriobacteriaceae	Small intestine cancer	14306	0.0065	16.37	18.79	5
family Defluviitaleaceae	Small intestine cancer	14306	0.0234	30.92	42.75	8
family Desulfovibrionaceae	Small intestine cancer	14306	0.0089	18.47	21.41	6
family Enterobacteriaceae	Small intestine cancer	14306	0.005	22.35	24.03	3
family Erysipelotrichaceae	Small intestine cancer	14306	0.0111	15.74	20.06	8
family Family XI	Small intestine cancer	14306	0.0493	94.82	105.99	7
family Family XIII	Small intestine cancer	14306	0.0072	18.35	20.77	5
family Lachnospiraceae	Small intestine cancer	14306	0.0091	15.6	18.76	7
family Lactobacillaceae	Small intestine cancer	14306	0.0104	42.88	50.03	3
family Methanobacteriaceae	Small intestine cancer	14306	0.0259	82.94	95.05	4
family Oxalobacteraceae	Small intestine cancer	14306	0.0347	58.25	73.33	7
family Pasteurellaceae	Small intestine cancer	14306	NA	NA	NA	6
family Peptococcaceae	Small intestine cancer	14306	0.0244	28.93	44.63	8
family Peptostreptococcaceae	Small intestine cancer	14306	0.0187	16.48	33.97	8
family Porphyromonadaceae	Small intestine cancer	14306	0.0037	17.39	17.86	3
family Prevotellaceae	Small intestine cancer	14306	0.0165	21.66	26.67	9
family Rhodospirillaceae	Small intestine cancer	14306	0.0179	31.52	37.24	7
family Rikenellaceae	Small intestine cancer	14306	0.0141	16.19	22.72	9
family Ruminococcaceae	Small intestine cancer	14306	0.0109	18.97	31.46	5
family Streptococcaceae	Small intestine cancer	14306	0.0075	16.41	21.61	5
family Veillonellaceae	Small intestine cancer	14306	0.0145	18.58	23.39	9
family Verrucomicrobiaceae	Small intestine cancer	14306	0.0194	26.06	31.36	9
family Victivallaceae	Small intestine cancer	14306	0.0593	86.38	100.14	9
genus Actinomyces	Small intestine cancer	14306	0.006	42.27	43.28	2
genus Adlercreutzia	Small intestine cancer	14306	0.011	35.04	39.67	4
genus Akkermansia	Small intestine cancer	14306	0.0194	26.3	31.37	9
genus Alistipes	Small intestine cancer	14306	0.0047	11.92	16.88	4
genus Allisonella	Small intestine cancer	14306	0.0305	96.05	112.51	4
genus Alloprevotella	Small intestine cancer	14306	0.0071	102.17	102.17	1
genus Anaerofilum	Small intestine cancer	14306	0.0287	65.28	70.42	6
genus Anaerostipes	Small intestine cancer	14306	0.014	18.1	20.32	10
genus Anaerotruncus	Small intestine cancer	14306	0.0064	15.94	18.53	5
genus Bacteroides	Small intestine cancer	14306	0.0037	13.62	17.9	3
genus Barnesiella	Small intestine cancer	14306	0.0153	18.19	24.71	9
genus Bifidobacterium	Small intestine cancer	14306	0.0175	20.59	50.88	5
genus Bilophila	Small intestine cancer	14306	0.011	23.26	26.59	6
genus Blautia	Small intestine cancer	14306	NA	NA	NA	0
genus Butyricicoccus	Small intestine cancer	14306	0.0026	17.95	18.48	2
genus Butyricimonas	Small intestine cancer	14306	0.0188	28.01	34.19	8
genus Butyrivibrio	Small intestine cancer	14306	0.0485	90.85	104.05	7
genus Candidatus Soleaferrea	Small intestine cancer	14306	0.0071	49.28	51.49	2
genus Catenibacterium	Small intestine cancer	14306	0.0199	80.38	97.02	3
genus Christensenellaceae R 7group	Small intestine cancer	14306	0.0035	14.96	16.58	3
genus Clostridium innocuum group	Small intestine cancer	14306	0.0112	79.31	80.74	2
genus Clostridium sensustricto1	Small intestine cancer	14306	0.0142	18.62	34.37	6
genus Collinsella	Small intestine cancer	14306	0.0045	20.2	21.66	3
genus Coprobacter	Small intestine cancer	14306	0.0211	48.27	61.68	5
genus Coprococcus1	Small intestine cancer	14306	0.0122	18.38	25.13	7
genus Coprococcus2	Small intestine cancer	14306	0.0064	28.5	30.73	3
genus Coprococcus3	Small intestine cancer	14306	0.008	19.09	23.11	5
genus Defluviitaleaceae UCG011	Small intestine cancer	14306	0.0233	32.65	42.68	8
genus Desulfovibrio	Small intestine cancer	14306	0.0096	32.83	34.78	4
genus Dialister	Small intestine cancer	14306	0.0039	25.13	27.99	2
genus Dorea	Small intestine cancer	14306	0.0074	15.56	21.3	5
genus Eggerthella	Small intestine cancer	14306	0.0222	55.55	64.85	5
genus Eisenbergiella	Small intestine cancer	14306	0.0191	52.01	55.83	5
genus Enterorhabdus	Small intestine cancer	14306	0.0137	42.47	66.02	3
genus Erysipelatoclostridium	Small intestine cancer	14306	0.021	31.46	38.43	8
genus Erysipelotrichaceae UCG003	Small intestine cancer	14306	0.0025	36.01	36.01	1
genus Escherichia Shigella	Small intestine cancer	14306	0.0074	22.5	26.74	4
genus Eubacterium brachy group	Small intestine cancer	14306	0.021	61.39	76.59	4
genus Eubacterium coprostanoligenes group	Small intestine cancer	14306	0.0087	17.17	20.84	6
genus Eubacterium eligens group	Small intestine cancer	14306	0.0047	16.34	22.59	3
genus Eubacterium fissicatena group	Small intestine cancer	14306	0.0309	80.84	91.24	5
genus Eubacterium hallii group	Small intestine cancer	14306	0.017	17.54	30.9	8
genus Eubacterium nodatum group	Small intestine cancer	14306	0.0231	102.92	112.56	3
genus Eubacterium oxidoreducens group	Small intestine cancer	14306	0.0187	59.71	68.16	4
genus Eubacterium rectale group	Small intestine cancer	14306	0.0056	17.82	20.31	4
genus Eubacterium ruminantium group	Small intestine cancer	14306	0.0328	38.49	48.55	10
genus Eubacterium ventriosum group	Small intestine cancer	14306	0.0123	4.98	22.23	8
genus Eubacterium xylanophilum group	Small intestine cancer	14306	0.0129	20.82	26.66	7
genus Faecalibacterium	Small intestine cancer	14306	0.0093	18.85	44.92	3
genus Family XIII AD3011 group	Small intestine cancer	14306	0.0121	18.02	25.05	7
genus Family XIII UCG001	Small intestine cancer	14306	0.0105	22.45	30.36	5
genus Flavonifractor	Small intestine cancer	14306	0.0094	31.02	34.02	4
genus Fusicatenibacter	Small intestine cancer	14306	0.0123	17.37	19.85	9
genus Gordonibacter	Small intestine cancer	14306	0.0204	88.57	99.31	3
genus Haemophilus	Small intestine cancer	14306	0.029	34.12	47.5	9
genus Holdemanella	Small intestine cancer	14306	0.0247	40.45	60.25	6
genus Holdemania	Small intestine cancer	14306	0.0124	26.59	35.86	5
genus Howardella	Small intestine cancer	14306	0.0367	80.56	90.68	6
genus Hungatella	Small intestine cancer	14306	0.0113	80	81.48	2
genus Intestinibacter	Small intestine cancer	14306	0.0133	20.53	27.47	7
genus Intestinimonas	Small intestine cancer	14306	0.0243	23.37	32.36	11
genus Lachnoclostridium	Small intestine cancer	14306	0.0078	16.73	18.75	6
genus Lachnospira	Small intestine cancer	14306	0.0013	19.09	19.09	1
genus Lachnospiraceae FCS020 group	Small intestine cancer	14306	0.0138	22.67	28.64	7
genus Lachnospiraceae NC2004 group	Small intestine cancer	14306	0.011	50.21	52.95	3
genus Lachnospiraceae ND3007 group	Small intestine cancer	14306	0.0015	22.15	22.15	1
genus Lachnospiraceae NK4A136 group	Small intestine cancer	14306	0.0162	18.26	33.61	7
genus Lachnospiraceae UCG001	Small intestine cancer	14306	0.0174	30.68	36.12	7
genus Lachnospiraceae UCG004	Small intestine cancer	14306	0.0109	20.23	22.43	7
genus Lachnospiraceae UCG008	Small intestine cancer	14306	0.0289	42.19	53.12	8
genus Lachnospiraceae UCG010	Small intestine cancer	14306	0.0097	22.97	27.98	5
genus Lactobacillus	Small intestine cancer	14306	0.0211	42.84	51.37	6
genus Lactococcus	Small intestine cancer	14306	0.032	68.94	78.84	6
genus Marvinbryantia	Small intestine cancer	14306	0.0123	24.88	29.57	6
genus Methanobrevibacter	Small intestine cancer	14306	0.0184	86.37	89.55	3
genus Odoribacter	Small intestine cancer	14306	0.005	21.26	24.03	3
genus Olsenella	Small intestine cancer	14306	0.0368	76.91	91.09	6
genus Oscillibacter	Small intestine cancer	14306	0.0328	32.06	40.38	12
genus Oscillospira	Small intestine cancer	14306	0.0069	30.21	33	3
genus Oxalobacter	Small intestine cancer	14306	0.0454	65.26	84.94	8
genus Parabacteroides	Small intestine cancer	14306	0.004	18.21	18.92	3
genus Paraprevotella	Small intestine cancer	14306	0.0322	36.78	52.86	9
genus Parasutterella	Small intestine cancer	14306	0.0201	24.17	29.26	10
genus Peptococcus	Small intestine cancer	14306	0.0328	46.2	60.62	8
genus Phascolarctobacterium	Small intestine cancer	14306	0.013	25.36	31.29	6
genus Prevotella7	Small intestine cancer	14306	0.0327	80.33	96.55	5
genus Prevotella9	Small intestine cancer	14306	0.0182	31.41	44.28	6
genus Rikenellaceae RC9 gut group	Small intestine cancer	14306	0.0403	80.54	100.13	6
genus Romboutsia	Small intestine cancer	14306	0.0052	20	24.9	3
genus Roseburia	Small intestine cancer	14306	0.0075	15.67	17.94	6
genus Ruminiclostridium5	Small intestine cancer	14306	0.0077	14.62	18.44	6
genus Ruminiclostridium6	Small intestine cancer	14306	0.0162	20.33	33.73	7
genus Ruminiclostridium9	Small intestine cancer	14306	0.0035	16.16	16.81	3
genus Ruminococcaceae NK4A214 group	Small intestine cancer	14306	0.0145	15.02	23.33	9
genus Ruminococcaceae UCG002	Small intestine cancer	14306	0.0151	16.21	24.34	9
genus Ruminococcaceae UCG003	Small intestine cancer	14306	0.017	19.5	24.65	10
genus Ruminococcaceae UCG004	Small intestine cancer	14306	0.008	31.92	38.45	3
genus Ruminococcaceae UCG005	Small intestine cancer	14306	0.0154	17.25	24.92	9
genus Ruminococcaceae UCG009	Small intestine cancer	14306	0.0176	37.57	42.73	6
genus Ruminococcaceae UCG010	Small intestine cancer	14306	0.007	24.57	25.14	4
genus Ruminococcaceae UCG011	Small intestine cancer	14306	0.0379	83.89	93.79	6
genus Ruminococcaceae UCG013	Small intestine cancer	14306	0.0111	15.55	22.99	7
genus Ruminococcaceae UCG014	Small intestine cancer	14306	0.013	22.7	31.44	6
genus Ruminococcus1	Small intestine cancer	14306	0.0068	15.9	19.71	5
genus Ruminococcus2	Small intestine cancer	14306	0.0162	18.67	33.65	7
genus Ruminococcus gauvreauii group	Small intestine cancer	14306	0.0125	22.86	25.76	7
genus Ruminococcus gnavus group	Small intestine cancer	14306	0.0228	40.85	55.53	6
genus Ruminococcus torques group	Small intestine cancer	14306	0.0061	17.65	21.77	4
genus Sellimonas	Small intestine cancer	14306	0.0453	97.18	113.19	6
genus Senegalimassilia	Small intestine cancer	14306	0.0064	44.66	45.71	2
genus Slackia	Small intestine cancer	14306	0.0148	49.87	53.55	4
genus Streptococcus	Small intestine cancer	14306	0.0121	18.32	21.95	8
genus Subdoligranulum	Small intestine cancer	14306	0.0084	15.54	20.15	6
genus Sutterella	Small intestine cancer	14306	0.0074	23.9	26.62	4
genus Terrisporobacter	Small intestine cancer	14306	0.0087	46.78	62.41	2
genus Turicibacter	Small intestine cancer	14306	0.0129	27.4	37.47	5
genus Tyzzerella3	Small intestine cancer	14306	0.0416	50.38	68.88	9
genus Veillonella	Small intestine cancer	14306	0.0098	33.19	35.38	4
genus Victivallis	Small intestine cancer	14306	0.0346	97.25	102.37	5
order Actinomycetales	Small intestine cancer	14306	0.0095	36.77	68.69	2
order Bacillales	Small intestine cancer	14306	0.0209	94.42	102.01	3
order Bacteroidales	Small intestine cancer	14306	0.006	13.23	17.17	5
order Bifidobacteriales	Small intestine cancer	14306	0.0136	20.28	39.36	5
order Burkholderiales	Small intestine cancer	14306	0.0111	17.06	20.15	8
order Clostridiales	Small intestine cancer	14306	0.0136	14.48	24.59	8
order Coriobacteriales	Small intestine cancer	14306	0.0065	16.37	18.79	5
order Desulfovibrionales	Small intestine cancer	14306	0.0089	18.38	21.5	6
order Enterobacteriales	Small intestine cancer	14306	0.005	22.35	24.03	3
order Erysipelotrichales	Small intestine cancer	14306	0.0111	15.74	20.06	8
order Gastranaerophilales	Small intestine cancer	14306	0.0189	57.44	68.7	4
order Lactobacillales	Small intestine cancer	14306	0.0159	18.93	25.59	9
order Methanobacteriales	Small intestine cancer	14306	0.0259	82.94	95.05	4
order Mollicutes RF9	Small intestine cancer	14306	0.0094	30.97	45	3
order NB1n	Small intestine cancer	14306	0.0369	55.22	68.53	8
order Pasteurellales	Small intestine cancer	14306	0.0196	30.16	47.63	6
order Rhodospirillales	Small intestine cancer	14306	0.0225	30.17	36.61	9
order Selenomonadales	Small intestine cancer	14306	0.0103	13.81	21.23	7
order Verrucomicrobiales	Small intestine cancer	14306	0.0194	26.08	31.38	9
order Victivallales	Small intestine cancer	14306	0.0308	60.7	75.81	6
phylum Actinobacteria	Small intestine cancer	14306	0.0128	16.97	23.25	8
phylum Bacteroidetes	Small intestine cancer	14306	0.0067	13.25	19.42	5
phylum Cyanobacteria	Small intestine cancer	14306	0.0154	41.08	55.75	4
phylum Euryarchaeota	Small intestine cancer	14306	0.0295	76.38	87.04	5
phylum Firmicutes	Small intestine cancer	14306	0.0062	16.56	17.75	5
phylum Lentisphaerae	Small intestine cancer	14306	0.027	67.06	79.51	5
phylum Proteobacteria	Small intestine cancer	14306	0.0058	15.67	20.89	4
phylum Tenericutes	Small intestine cancer	14306	0.0164	24.51	33.96	7
phylum Verrucomicrobia	Small intestine cancer	14306	0.0165	20.82	29.95	8
class Actinobacteria	CRC	14306	0.0158	19.22	32.69	7
class Alphaproteobacteria	CRC	14306	0.0079	33.86	37.78	3
class Bacilli	CRC	14306	0.0168	17.9	24.45	10
class Bacteroidia	CRC	14306	0.006	13.23	17.17	5
class Betaproteobacteria	CRC	14306	0.0094	14.54	19.41	7
class Clostridia	CRC	14306	NA	NA	NA	8
class Coriobacteriia	CRC	14306	0.0065	16.37	18.79	5
class Deltaproteobacteria	CRC	14306	0.0073	18.81	20.92	5
class Erysipelotrichia	CRC	14306	0.0111	15.74	20.06	8
class Gammaproteobacteria	CRC	14306	0.0043	20.15	20.78	3
class Lentisphaeria	CRC	14306	0.0308	60.7	75.81	6
class Melainabacteria	CRC	14306	0.0188	56.42	68.59	4
class Methanobacteria	CRC	14306	0.0259	82.94	95.05	4
class Mollicutes	CRC	14306	0.0164	24.51	33.96	7
class Negativicutes	CRC	14306	0.0103	13.81	21.23	7
class Verrucomicrobiae	CRC	14306	0.0194	26.08	31.38	9
family Acidaminococcaceae	CRC	14306	0.008	23.8	28.74	4
family Actinomycetaceae	CRC	14306	0.0095	37.06	68.95	2
family Alcaligenaceae	CRC	14306	0.0089	18.61	21.39	6
family Bacteroidaceae	CRC	14306	0.0037	13.62	17.9	3
family Bacteroidales S24 7group	CRC	14306	0.0161	40.4	46.75	5
family Bifidobacteriaceae	CRC	14306	0.0136	20.28	39.36	5
family Christensenellaceae	CRC	14306	NA	NA	NA	0
family Clostridiaceae1	CRC	14306	0.0043	18.8	31.22	2
family Clostridiales vadin BB60 group	CRC	14306	0.024	29.09	35.11	10
family Coriobacteriaceae	CRC	14306	0.0065	16.37	18.79	5
family Defluviitaleaceae	CRC	14306	0.0234	30.92	42.75	8
family Desulfovibrionaceae	CRC	14306	0.0089	18.47	21.41	6
family Enterobacteriaceae	CRC	14306	0.005	22.35	24.03	3
family Erysipelotrichaceae	CRC	14306	0.0111	15.74	20.06	8
family Family XI	CRC	14306	0.0493	94.82	105.99	7
family Family XIII	CRC	14306	0.0072	18.35	20.77	5
family Lachnospiraceae	CRC	14306	0.0091	15.6	18.76	7
family Lactobacillaceae	CRC	14306	0.0104	42.88	50.03	3
family Methanobacteriaceae	CRC	14306	0.0259	82.94	95.05	4
family Oxalobacteraceae	CRC	14306	0.0347	58.25	73.33	7
family Pasteurellaceae	CRC	14306	0.0196	30.16	47.63	6
family Peptococcaceae	CRC	14306	0.0244	28.93	44.63	8
family Peptostreptococcaceae	CRC	14306	0.0187	16.48	33.97	8
family Porphyromonadaceae	CRC	14306	0.0037	17.39	17.86	3
family Prevotellaceae	CRC	14306	0.0165	21.66	26.67	9
family Rhodospirillaceae	CRC	14306	0.0179	31.52	37.24	7
family Rikenellaceae	CRC	14306	0.0141	16.19	22.72	9
family Ruminococcaceae	CRC	14306	0.0109	18.97	31.46	5
family Streptococcaceae	CRC	14306	0.0075	16.41	21.61	5
family Veillonellaceae	CRC	14306	0.0145	18.58	23.39	9
family Verrucomicrobiaceae	CRC	14306	0.0194	26.06	31.36	9
family Victivallaceae	CRC	14306	0.0593	86.38	100.14	9
genus Actinomyces	CRC	14306	0.006	42.27	43.28	2
genus Adlercreutzia	CRC	14306	0.011	35.04	39.67	4
genus Akkermansia	CRC	14306	0.0194	26.3	31.37	9
genus Alistipes	CRC	14306	0.0047	11.92	16.88	4
genus Allisonella	CRC	14306	0.0305	96.05	112.51	4
genus Alloprevotella	CRC	14306	0.0071	102.17	102.17	1
genus Anaerofilum	CRC	14306	0.0287	65.28	70.42	6
genus Anaerostipes	CRC	14306	0.014	18.1	20.32	10
genus Anaerotruncus	CRC	14306	0.0064	15.94	18.53	5
genus Bacteroides	CRC	14306	0.0037	13.62	17.9	3
genus Barnesiella	CRC	14306	0.0153	18.19	24.71	9
genus Bifidobacterium	CRC	14306	0.0175	20.59	50.88	5
genus Bilophila	CRC	14306	0.011	23.26	26.59	6
genus Blautia	CRC	14306	NA	NA	NA	0
genus Butyricicoccus	CRC	14306	0.0026	17.95	18.48	2
genus Butyricimonas	CRC	14306	0.0188	28.01	34.19	8
genus Butyrivibrio	CRC	14306	0.0485	90.85	104.05	7
genus Candidatus Soleaferrea	CRC	14306	0.0071	49.28	51.49	2
genus Catenibacterium	CRC	14306	0.0199	80.38	97.02	3
genus Christensenellaceae R 7group	CRC	14306	0.0035	14.96	16.58	3
genus Clostridium innocuum group	CRC	14306	0.0112	79.31	80.74	2
genus Clostridium sensustricto1	CRC	14306	0.0142	18.62	34.37	6
genus Collinsella	CRC	14306	0.0045	20.2	21.66	3
genus Coprobacter	CRC	14306	0.0211	48.27	61.68	5
genus Coprococcus1	CRC	14306	0.0122	18.38	25.13	7
genus Coprococcus2	CRC	14306	0.0064	28.5	30.73	3
genus Coprococcus3	CRC	14306	0.008	19.09	23.11	5
genus Defluviitaleaceae UCG011	CRC	14306	0.0233	32.65	42.68	8
genus Desulfovibrio	CRC	14306	0.0096	32.83	34.78	4
genus Dialister	CRC	14306	0.0039	25.13	27.99	2
genus Dorea	CRC	14306	0.0074	15.56	21.3	5
genus Eggerthella	CRC	14306	0.0222	55.55	64.85	5
genus Eisenbergiella	CRC	14306	0.0191	52.01	55.83	5
genus Enterorhabdus	CRC	14306	0.0137	42.47	66.02	3
genus Erysipelatoclostridium	CRC	14306	0.021	31.46	38.43	8
genus Erysipelotrichaceae UCG003	CRC	14306	0.0025	36.01	36.01	1
genus Escherichia Shigella	CRC	14306	0.0074	22.5	26.74	4
genus Eubacterium brachy group	CRC	14306	0.021	61.39	76.59	4
genus Eubacterium coprostanoligenes group	CRC	14306	0.0087	17.17	20.84	6
genus Eubacterium eligens group	CRC	14306	0.0047	16.34	22.59	3
genus Eubacterium fissicatena group	CRC	14306	0.0309	80.84	91.24	5
genus Eubacterium hallii group	CRC	14306	0.017	17.54	30.9	8
genus Eubacterium nodatum group	CRC	14306	0.0231	102.92	112.56	3
genus Eubacterium oxidoreducens group	CRC	14306	0.0187	59.71	68.16	4
genus Eubacterium rectale group	CRC	14306	0.0056	17.82	20.31	4
genus Eubacterium ruminantium group	CRC	14306	0.0328	38.49	48.55	10
genus Eubacterium ventriosum group	CRC	14306	0.0123	4.98	22.23	8
genus Eubacterium xylanophilum group	CRC	14306	0.0129	20.82	26.66	7
genus Faecalibacterium	CRC	14306	0.0093	18.85	44.92	3
genus Family XIII AD3011 group	CRC	14306	0.0121	18.02	25.05	7
genus Family XIII UCG001	CRC	14306	0.0105	22.45	30.36	5
genus Flavonifractor	CRC	14306	0.0094	31.02	34.02	4
genus Fusicatenibacter	CRC	14306	0.0123	17.37	19.85	9
genus Gordonibacter	CRC	14306	0.0204	88.57	99.31	3
genus Haemophilus	CRC	14306	0.029	34.12	47.5	9
genus Holdemanella	CRC	14306	0.0247	40.45	60.25	6
genus Holdemania	CRC	14306	0.0124	26.59	35.86	5
genus Howardella	CRC	14306	0.0367	80.56	90.68	6
genus Hungatella	CRC	14306	0.0113	80	81.48	2
genus Intestinibacter	CRC	14306	0.0133	20.53	27.47	7
genus Intestinimonas	CRC	14306	0.0243	23.37	32.36	11
genus Lachnoclostridium	CRC	14306	0.0078	16.73	18.75	6
genus Lachnospira	CRC	14306	0.0013	19.09	19.09	1
genus Lachnospiraceae FCS020 group	CRC	14306	0.0138	22.67	28.64	7
genus Lachnospiraceae NC2004 group	CRC	14306	0.011	50.21	52.95	3
genus Lachnospiraceae ND3007 group	CRC	14306	0.0015	22.15	22.15	1
genus Lachnospiraceae NK4A136 group	CRC	14306	0.0162	18.26	33.61	7
genus Lachnospiraceae UCG001	CRC	14306	0.0174	30.68	36.12	7
genus Lachnospiraceae UCG004	CRC	14306	0.0109	20.23	22.43	7
genus Lachnospiraceae UCG008	CRC	14306	0.0289	42.19	53.12	8
genus Lachnospiraceae UCG010	CRC	14306	0.0097	22.97	27.98	5
genus Lactobacillus	CRC	14306	0.0211	42.84	51.37	6
genus Lactococcus	CRC	14306	0.032	68.94	78.84	6
genus Marvinbryantia	CRC	14306	0.0123	24.88	29.57	6
genus Methanobrevibacter	CRC	14306	0.0184	86.37	89.55	3
genus Odoribacter	CRC	14306	0.005	21.26	24.03	3
genus Olsenella	CRC	14306	0.0368	76.91	91.09	6
genus Oscillibacter	CRC	14306	0.0328	32.06	40.38	12
genus Oscillospira	CRC	14306	0.0069	30.21	33	3
genus Oxalobacter	CRC	14306	0.0454	65.26	84.94	8
genus Parabacteroides	CRC	14306	0.004	18.21	18.92	3
genus Paraprevotella	CRC	14306	0.0322	36.78	52.86	9
genus Parasutterella	CRC	14306	0.0201	24.17	29.26	10
genus Peptococcus	CRC	14306	0.0328	46.2	60.62	8
genus Phascolarctobacterium	CRC	14306	0.013	25.36	31.29	6
genus Prevotella7	CRC	14306	0.0327	80.33	96.55	5
genus Prevotella9	CRC	14306	0.0182	31.41	44.28	6
genus Rikenellaceae RC9 gut group	CRC	14306	0.0403	80.54	100.13	6
genus Romboutsia	CRC	14306	0.0052	20	24.9	3
genus Roseburia	CRC	14306	0.0075	15.67	17.94	6
genus Ruminiclostridium5	CRC	14306	0.0077	14.62	18.44	6
genus Ruminiclostridium6	CRC	14306	0.0162	20.33	33.73	7
genus Ruminiclostridium9	CRC	14306	0.0035	16.16	16.81	3
genus Ruminococcaceae NK4A214 group	CRC	14306	0.0145	15.02	23.33	9
genus Ruminococcaceae UCG002	CRC	14306	0.0151	16.21	24.34	9
genus Ruminococcaceae UCG003	CRC	14306	0.017	19.5	24.65	10
genus Ruminococcaceae UCG004	CRC	14306	0.008	31.92	38.45	3
genus Ruminococcaceae UCG005	CRC	14306	0.0154	17.25	24.92	9
genus Ruminococcaceae UCG009	CRC	14306	0.0176	37.57	42.73	6
genus Ruminococcaceae UCG010	CRC	14306	0.007	24.57	25.14	4
genus Ruminococcaceae UCG011	CRC	14306	0.0379	83.89	93.79	6
genus Ruminococcaceae UCG013	CRC	14306	0.0111	15.55	22.99	7
genus Ruminococcaceae UCG014	CRC	14306	0.013	22.7	31.44	6
genus Ruminococcus1	CRC	14306	0.0068	15.9	19.71	5
genus Ruminococcus2	CRC	14306	0.0162	18.67	33.65	7
genus Ruminococcus gauvreauii group	CRC	14306	0.0125	22.86	25.76	7
genus Ruminococcus gnavus group	CRC	14306	0.0228	40.85	55.53	6
genus Ruminococcus torques group	CRC	14306	0.0061	17.65	21.77	4
genus Sellimonas	CRC	14306	0.0453	97.18	113.19	6
genus Senegalimassilia	CRC	14306	0.0064	44.66	45.71	2
genus Slackia	CRC	14306	0.0148	49.87	53.55	4
genus Streptococcus	CRC	14306	0.0121	18.32	21.95	8
genus Subdoligranulum	CRC	14306	0.0084	15.54	20.15	6
genus Sutterella	CRC	14306	0.0074	23.9	26.62	4
genus Terrisporobacter	CRC	14306	0.0087	46.78	62.41	2
genus Turicibacter	CRC	14306	0.0129	27.4	37.47	5
genus Tyzzerella3	CRC	14306	0.0416	50.38	68.88	9
genus Veillonella	CRC	14306	0.0098	33.19	35.38	4
genus Victivallis	CRC	14306	0.0346	97.25	102.37	5
order Actinomycetales	CRC	14306	0.0095	36.77	68.69	2
order Bacillales	CRC	14306	0.0209	94.42	102.01	3
order Bacteroidales	CRC	14306	0.006	13.23	17.17	5
order Bifidobacteriales	CRC	14306	0.0136	20.28	39.36	5
order Burkholderiales	CRC	14306	0.0111	17.06	20.15	8
order Clostridiales	CRC	14306	0.0136	14.48	24.59	8
order Coriobacteriales	CRC	14306	0.0065	16.37	18.79	5
order Desulfovibrionales	CRC	14306	0.0089	18.38	21.5	6
order Enterobacteriales	CRC	14306	0.005	22.35	24.03	3
order Erysipelotrichales	CRC	14306	0.0111	15.74	20.06	8
order Gastranaerophilales	CRC	14306	0.0189	57.44	68.7	4
order Lactobacillales	CRC	14306	0.0159	18.93	25.59	9
order Methanobacteriales	CRC	14306	0.0259	82.94	95.05	4
order Mollicutes RF9	CRC	14306	0.0094	30.97	45	3
order NB1n	CRC	14306	0.0369	55.22	68.53	8
order Pasteurellales	CRC	14306	0.0196	30.16	47.63	6
order Rhodospirillales	CRC	14306	0.0225	30.17	36.61	9
order Selenomonadales	CRC	14306	0.0103	13.81	21.23	7
order Verrucomicrobiales	CRC	14306	0.0194	26.08	31.38	9
order Victivallales	CRC	14306	0.0308	60.7	75.81	6
phylum Actinobacteria	CRC	14306	0.0128	16.97	23.25	8
phylum Bacteroidetes	CRC	14306	0.0067	13.25	19.42	5
phylum Cyanobacteria	CRC	14306	0.0154	41.08	55.75	4
phylum Euryarchaeota	CRC	14306	0.0295	76.38	87.04	5
phylum Firmicutes	CRC	14306	0.0062	16.56	17.75	5
phylum Lentisphaerae	CRC	14306	0.027	67.06	79.51	5
phylum Proteobacteria	CRC	14306	0.0058	15.67	20.89	4
phylum Tenericutes	CRC	14306	0.0164	24.51	33.96	7
phylum Verrucomicrobia	CRC	14306	0.0165	20.82	29.95	8
class Actinobacteria	Pancreatic cancer	14306	0.0016	22.26	22.26	1
class Alphaproteobacteria	Pancreatic cancer	14306	NA	NA	NA	0
class Bacilli	Pancreatic cancer	14306	NA	NA	NA	0
class Bacteroidia	Pancreatic cancer	14306	0.0011	15.92	15.92	1
class Betaproteobacteria	Pancreatic cancer	14306	0.0012	17.15	17.15	1
class Clostridia	Pancreatic cancer	14306	0.001	14.39	14.39	1
class Coriobacteriia	Pancreatic cancer	14306	0.0025	16.37	17.84	2
class Deltaproteobacteria	Pancreatic cancer	14306	NA	NA	NA	0
class Erysipelotrichia	Pancreatic cancer	14306	0.0011	15.74	15.74	1
class Gammaproteobacteria	Pancreatic cancer	14306	NA	NA	NA	0
class Lentisphaeria	Pancreatic cancer	14306	0.0183	60.7	66.83	4
class Melainabacteria	Pancreatic cancer	14306	0.0043	61.32	61.32	1
class Methanobacteria	Pancreatic cancer	14306	0.0063	90.11	90.11	1
class Mollicutes	Pancreatic cancer	14306	NA	NA	NA	0
class Negativicutes	Pancreatic cancer	14306	NA	NA	NA	0
class Verrucomicrobiae	Pancreatic cancer	14306	NA	NA	NA	0
family Acidaminococcaceae	Pancreatic cancer	14306	NA	NA	NA	0
family Actinomycetaceae	Pancreatic cancer	14306	NA	NA	NA	0
family Alcaligenaceae	Pancreatic cancer	14306	0.0012	17.67	17.67	1
family Bacteroidaceae	Pancreatic cancer	14306	NA	NA	NA	0
family Bacteroidales S24 7group	Pancreatic cancer	14306	0.0028	40.4	40.4	1
family Bifidobacteriaceae	Pancreatic cancer	14306	0.0035	20.28	25.47	2
family Christensenellaceae	Pancreatic cancer	14306	NA	NA	NA	0
family Clostridiaceae1	Pancreatic cancer	14306	NA	NA	NA	0
family Clostridiales vadin BB60 group	Pancreatic cancer	14306	0.0021	29.63	29.63	1
family Coriobacteriaceae	Pancreatic cancer	14306	0.0025	16.37	17.84	2
family Defluviitaleaceae	Pancreatic cancer	14306	NA	NA	NA	0
family Desulfovibrionaceae	Pancreatic cancer	14306	NA	NA	NA	0
family Enterobacteriaceae	Pancreatic cancer	14306	0.0016	22.35	22.35	1
family Erysipelotrichaceae	Pancreatic cancer	14306	0.0011	15.74	15.74	1
family Family XI	Pancreatic cancer	14306	0.0068	98.38	98.38	1
family Family XIII	Pancreatic cancer	14306	NA	NA	NA	0
family Lachnospiraceae	Pancreatic cancer	14306	NA	NA	NA	0
family Lactobacillaceae	Pancreatic cancer	14306	NA	NA	NA	0
family Methanobacteriaceae	Pancreatic cancer	14306	0.0063	90.11	90.11	1
family Oxalobacteraceae	Pancreatic cancer	14306	NA	NA	NA	0
family Pasteurellaceae	Pancreatic cancer	14306	NA	NA	NA	0
family Peptococcaceae	Pancreatic cancer	14306	NA	NA	NA	0
family Peptostreptococcaceae	Pancreatic cancer	14306	0.0013	18.47	18.47	1
family Porphyromonadaceae	Pancreatic cancer	14306	NA	NA	NA	0
family Prevotellaceae	Pancreatic cancer	14306	0.0033	22.98	23.55	2
family Rhodospirillaceae	Pancreatic cancer	14306	NA	NA	NA	0
family Rikenellaceae	Pancreatic cancer	14306	0.0023	16.19	16.79	2
family Ruminococcaceae	Pancreatic cancer	14306	NA	NA	NA	0
family Streptococcaceae	Pancreatic cancer	14306	NA	NA	NA	0
family Veillonellaceae	Pancreatic cancer	14306	0.0017	24.69	24.69	1
family Verrucomicrobiaceae	Pancreatic cancer	14306	NA	NA	NA	0
family Victivallaceae	Pancreatic cancer	14306	0.0188	87.54	91.59	3
genus Actinomyces	Pancreatic cancer	14306	0.0031	44.03	44.03	1
genus Adlercreutzia	Pancreatic cancer	14306	NA	NA	NA	0
genus Akkermansia	Pancreatic cancer	14306	NA	NA	NA	0
genus Alistipes	Pancreatic cancer	14306	0.0013	18.97	18.97	1
genus Allisonella	Pancreatic cancer	14306	0.007	100.92	100.92	1
genus Alloprevotella	Pancreatic cancer	14306	0.0071	102.17	102.17	1
genus Anaerofilum	Pancreatic cancer	14306	0.0142	67.42	68.53	3
genus Anaerostipes	Pancreatic cancer	14306	0.0014	20.48	20.48	1
genus Anaerotruncus	Pancreatic cancer	14306	0.0025	17.82	18.05	2
genus Bacteroides	Pancreatic cancer	14306	NA	NA	NA	0
genus Barnesiella	Pancreatic cancer	14306	0.0016	22.42	22.42	1
genus Bifidobacterium	Pancreatic cancer	14306	0.0036	20.59	26.12	2
genus Bilophila	Pancreatic cancer	14306	0.002	29.32	29.32	1
genus Blautia	Pancreatic cancer	14306	NA	NA	NA	0
genus Butyricicoccus	Pancreatic cancer	14306	NA	NA	NA	0
genus Butyricimonas	Pancreatic cancer	14306	NA	NA	NA	0
genus Butyrivibrio	Pancreatic cancer	14306	NA	NA	NA	0
genus Candidatus Soleaferrea	Pancreatic cancer	14306	NA	NA	NA	0
genus Catenibacterium	Pancreatic cancer	14306	NA	NA	NA	0
genus Christensenellaceae R 7group	Pancreatic cancer	14306	0.0013	18.75	18.75	1
genus Clostridium innocuum group	Pancreatic cancer	14306	0.0056	81.27	81.27	1
genus Clostridium sensustricto1	Pancreatic cancer	14306	NA	NA	NA	0
genus Collinsella	Pancreatic cancer	14306	0.0016	22.99	22.99	1
genus Coprobacter	Pancreatic cancer	14306	0.0034	48.27	48.27	1
genus Coprococcus1	Pancreatic cancer	14306	NA	NA	NA	0
genus Coprococcus2	Pancreatic cancer	14306	0.0024	34	34	1
genus Coprococcus3	Pancreatic cancer	14306	0.0021	30.2	30.2	1
genus Defluviitaleaceae UCG011	Pancreatic cancer	14306	NA	NA	NA	0
genus Desulfovibrio	Pancreatic cancer	14306	0.0023	32.83	32.83	1
genus Dialister	Pancreatic cancer	14306	NA	NA	NA	0
genus Dorea	Pancreatic cancer	14306	0.0012	17.49	17.49	1
genus Eggerthella	Pancreatic cancer	14306	NA	NA	NA	0
genus Eisenbergiella	Pancreatic cancer	14306	0.0038	54.75	54.75	1
genus Enterorhabdus	Pancreatic cancer	14306	NA	NA	NA	0
genus Erysipelatoclostridium	Pancreatic cancer	14306	0.0022	31.89	31.89	1
genus Erysipelotrichaceae UCG003	Pancreatic cancer	14306	NA	NA	NA	0
genus Escherichia Shigella	Pancreatic cancer	14306	NA	NA	NA	0
genus Eubacterium brachy group	Pancreatic cancer	14306	NA	NA	NA	0
genus Eubacterium coprostanoligenes group	Pancreatic cancer	14306	0.0012	17.17	17.17	1
genus Eubacterium eligens group	Pancreatic cancer	14306	0.0011	16.34	16.34	1
genus Eubacterium fissicatena group	Pancreatic cancer	14306	NA	NA	NA	0
genus Eubacterium hallii group	Pancreatic cancer	14306	NA	NA	NA	0
genus Eubacterium nodatum group	Pancreatic cancer	14306	NA	NA	NA	0
genus Eubacterium oxidoreducens group	Pancreatic cancer	14306	NA	NA	NA	0
genus Eubacterium rectale group	Pancreatic cancer	14306	NA	NA	NA	0
genus Eubacterium ruminantium group	Pancreatic cancer	14306	0.0089	38.49	42.72	3
genus Eubacterium ventriosum group	Pancreatic cancer	14306	0.0046	21.36	22.22	3
genus Eubacterium xylanophilum group	Pancreatic cancer	14306	0.0031	20.82	21.99	2
genus Faecalibacterium	Pancreatic cancer	14306	0.0013	18.85	18.85	1
genus Family XIII AD3011 group	Pancreatic cancer	14306	0.0032	21.59	23.21	2
genus Family XIII UCG001	Pancreatic cancer	14306	0.0018	26.46	26.46	1
genus Flavonifractor	Pancreatic cancer	14306	NA	NA	NA	0
genus Fusicatenibacter	Pancreatic cancer	14306	0.0042	17.37	20.34	3
genus Gordonibacter	Pancreatic cancer	14306	0.0075	108.7	108.7	1
genus Haemophilus	Pancreatic cancer	14306	NA	NA	NA	0
genus Holdemanella	Pancreatic cancer	14306	NA	NA	NA	0
genus Holdemania	Pancreatic cancer	14306	0.0031	44.26	44.26	1
genus Howardella	Pancreatic cancer	14306	0.0132	94.09	95.43	2
genus Hungatella	Pancreatic cancer	14306	NA	NA	NA	0
genus Intestinibacter	Pancreatic cancer	14306	0.0062	24.56	29.68	3
genus Intestinimonas	Pancreatic cancer	14306	0.0077	25.57	27.7	4
genus Lachnoclostridium	Pancreatic cancer	14306	0.0025	17.97	18.03	2
genus Lachnospira	Pancreatic cancer	14306	NA	NA	NA	0
genus Lachnospiraceae FCS020 group	Pancreatic cancer	14306	NA	NA	NA	0
genus Lachnospiraceae NC2004 group	Pancreatic cancer	14306	NA	NA	NA	0
genus Lachnospiraceae ND3007 group	Pancreatic cancer	14306	NA	NA	NA	0
genus Lachnospiraceae NK4A136 group	Pancreatic cancer	14306	0.0013	19.22	19.22	1
genus Lachnospiraceae UCG001	Pancreatic cancer	14306	0.0024	34.28	34.28	1
genus Lachnospiraceae UCG004	Pancreatic cancer	14306	NA	NA	NA	0
genus Lachnospiraceae UCG008	Pancreatic cancer	14306	0.0037	53.39	53.39	1
genus Lachnospiraceae UCG010	Pancreatic cancer	14306	NA	NA	NA	0
genus Lactobacillus	Pancreatic cancer	14306	NA	NA	NA	0
genus Lactococcus	Pancreatic cancer	14306	0.0112	68.94	81.34	2
genus Marvinbryantia	Pancreatic cancer	14306	0.0019	26.92	26.92	1
genus Methanobrevibacter	Pancreatic cancer	14306	0.0061	87.8	87.8	1
genus Odoribacter	Pancreatic cancer	14306	NA	NA	NA	0
genus Olsenella	Pancreatic cancer	14306	0.0055	79.73	79.73	1
genus Oscillibacter	Pancreatic cancer	14306	0.0085	36.24	40.66	3
genus Oscillospira	Pancreatic cancer	14306	0.0023	32.33	32.33	1
genus Oxalobacter	Pancreatic cancer	14306	NA	NA	NA	0
genus Parabacteroides	Pancreatic cancer	14306	NA	NA	NA	0
genus Paraprevotella	Pancreatic cancer	14306	0.0034	48.16	48.16	1
genus Parasutterella	Pancreatic cancer	14306	0.0041	29.07	29.39	2
genus Peptococcus	Pancreatic cancer	14306	0.004	57.42	57.42	1
genus Phascolarctobacterium	Pancreatic cancer	14306	NA	NA	NA	0
genus Prevotella7	Pancreatic cancer	14306	0.0066	95.41	95.41	1
genus Prevotella9	Pancreatic cancer	14306	NA	NA	NA	0
genus Rikenellaceae RC9 gut group	Pancreatic cancer	14306	NA	NA	NA	0
genus Romboutsia	Pancreatic cancer	14306	0.0018	25.17	25.17	1
genus Roseburia	Pancreatic cancer	14306	0.0011	15.67	15.67	1
genus Ruminiclostridium5	Pancreatic cancer	14306	0.0023	14.62	16.83	2
genus Ruminiclostridium6	Pancreatic cancer	14306	0.0016	22.99	22.99	1
genus Ruminiclostridium9	Pancreatic cancer	14306	0.0035	16.16	16.81	3
genus Ruminococcaceae NK4A214 group	Pancreatic cancer	14306	0.003	20.89	21.53	2
genus Ruminococcaceae UCG002	Pancreatic cancer	14306	0.0023	16.21	16.32	2
genus Ruminococcaceae UCG003	Pancreatic cancer	14306	0.0046	21.51	22.11	3
genus Ruminococcaceae UCG004	Pancreatic cancer	14306	NA	NA	NA	0
genus Ruminococcaceae UCG005	Pancreatic cancer	14306	0.0014	20.04	20.04	1
genus Ruminococcaceae UCG009	Pancreatic cancer	14306	0.0058	41.09	42.03	2
genus Ruminococcaceae UCG010	Pancreatic cancer	14306	NA	NA	NA	0
genus Ruminococcaceae UCG011	Pancreatic cancer	14306	NA	NA	NA	0
genus Ruminococcaceae UCG013	Pancreatic cancer	14306	0.0019	26.54	26.54	1
genus Ruminococcaceae UCG014	Pancreatic cancer	14306	0.0016	23.13	23.13	1
genus Ruminococcus1	Pancreatic cancer	14306	0.0017	24	24	1
genus Ruminococcus2	Pancreatic cancer	14306	NA	NA	NA	0
genus Ruminococcus gauvreauii group	Pancreatic cancer	14306	0.0032	22.86	23.23	2
genus Ruminococcus gnavus group	Pancreatic cancer	14306	0.0034	48.21	48.21	1
genus Ruminococcus torques group	Pancreatic cancer	14306	0.0013	19.27	19.27	1
genus Sellimonas	Pancreatic cancer	14306	NA	NA	NA	0
genus Senegalimassilia	Pancreatic cancer	14306	0.0031	44.66	44.66	1
genus Slackia	Pancreatic cancer	14306	0.0035	49.87	49.87	1
genus Streptococcus	Pancreatic cancer	14306	0.0028	19.23	19.73	2
genus Subdoligranulum	Pancreatic cancer	14306	0.0012	16.87	16.87	1
genus Sutterella	Pancreatic cancer	14306	0.0017	23.9	23.9	1
genus Terrisporobacter	Pancreatic cancer	14306	NA	NA	NA	0
genus Turicibacter	Pancreatic cancer	14306	0.0028	39.83	39.83	1
genus Tyzzerella3	Pancreatic cancer	14306	0.0073	50.38	52.56	2
genus Veillonella	Pancreatic cancer	14306	0.0024	34.23	34.23	1
genus Victivallis	Pancreatic cancer	14306	NA	NA	NA	0
order Actinomycetales	Pancreatic cancer	14306	NA	NA	NA	0
order Bacillales	Pancreatic cancer	14306	0.0066	94.42	94.42	1
order Bacteroidales	Pancreatic cancer	14306	0.0011	15.92	15.92	1
order Bifidobacteriales	Pancreatic cancer	14306	0.0035	20.28	25.47	2
order Burkholderiales	Pancreatic cancer	14306	NA	NA	NA	0
order Clostridiales	Pancreatic cancer	14306	0.001	14.48	14.48	1
order Coriobacteriales	Pancreatic cancer	14306	0.0025	16.37	17.84	2
order Desulfovibrionales	Pancreatic cancer	14306	NA	NA	NA	0
order Enterobacteriales	Pancreatic cancer	14306	0.0016	22.35	22.35	1
order Erysipelotrichales	Pancreatic cancer	14306	0.0011	15.74	15.74	1
order Gastranaerophilales	Pancreatic cancer	14306	0.0042	60.44	60.44	1
order Lactobacillales	Pancreatic cancer	14306	NA	NA	NA	0
order Methanobacteriales	Pancreatic cancer	14306	0.0063	90.11	90.11	1
order Mollicutes RF9	Pancreatic cancer	14306	NA	NA	NA	0
order NB1n	Pancreatic cancer	14306	0.0126	55.68	60.94	3
order Pasteurellales	Pancreatic cancer	14306	NA	NA	NA	0
order Rhodospirillales	Pancreatic cancer	14306	NA	NA	NA	0
order Selenomonadales	Pancreatic cancer	14306	NA	NA	NA	0
order Verrucomicrobiales	Pancreatic cancer	14306	NA	NA	NA	0
order Victivallales	Pancreatic cancer	14306	0.0183	60.7	66.83	4
phylum Actinobacteria	Pancreatic cancer	14306	0.0062	17	29.88	3
phylum Bacteroidetes	Pancreatic cancer	14306	NA	NA	NA	0
phylum Cyanobacteria	Pancreatic cancer	14306	NA	NA	NA	0
phylum Euryarchaeota	Pancreatic cancer	14306	NA	NA	NA	0
phylum Firmicutes	Pancreatic cancer	14306	0.0024	16.68	17.03	2
phylum Lentisphaerae	Pancreatic cancer	14306	0.0145	67.06	70.33	3
phylum Proteobacteria	Pancreatic cancer	14306	0.0016	22.31	22.31	1
phylum Tenericutes	Pancreatic cancer	14306	NA	NA	NA	0
phylum Verrucomicrobia	Pancreatic cancer	14306	NA	NA	NA	0
class Actinobacteria	Liver cancer	14306	0.0158	19.22	32.69	7
class Alphaproteobacteria	Liver cancer	14306	0.0079	33.86	37.78	3
class Bacilli	Liver cancer	14306	0.0168	17.9	24.45	10
class Bacteroidia	Liver cancer	14306	0.006	13.23	17.17	5
class Betaproteobacteria	Liver cancer	14306	0.0094	14.54	19.41	7
class Clostridia	Liver cancer	14306	0.0136	14.39	24.62	8
class Coriobacteriia	Liver cancer	14306	0.0065	16.37	18.79	5
class Deltaproteobacteria	Liver cancer	14306	0.0073	18.81	20.92	5
class Erysipelotrichia	Liver cancer	14306	0.0111	15.74	20.06	8
class Gammaproteobacteria	Liver cancer	14306	0.0043	20.15	20.78	3
class Lentisphaeria	Liver cancer	14306	0.0308	60.7	75.81	6
class Melainabacteria	Liver cancer	14306	0.0188	56.42	68.59	4
class Methanobacteria	Liver cancer	14306	0.0259	82.94	95.05	4
class Mollicutes	Liver cancer	14306	0.0164	24.51	33.96	7
class Negativicutes	Liver cancer	14306	0.0103	13.81	21.23	7
class Verrucomicrobiae	Liver cancer	14306	0.0194	26.08	31.38	9
family Acidaminococcaceae	Liver cancer	14306	0.008	23.8	28.74	4
family Actinomycetaceae	Liver cancer	14306	0.0095	37.06	68.95	2
family Alcaligenaceae	Liver cancer	14306	0.0089	18.61	21.39	6
family Bacteroidaceae	Liver cancer	14306	0.0037	13.62	17.9	3
family Bacteroidales S24 7group	Liver cancer	14306	0.0161	40.4	46.75	5
family Bifidobacteriaceae	Liver cancer	14306	0.0136	20.28	39.36	5
family Christensenellaceae	Liver cancer	14306	NA	NA	NA	0
family Clostridiaceae1	Liver cancer	14306	0.0043	18.8	31.22	2
family Clostridiales vadin BB60 group	Liver cancer	14306	0.024	29.09	35.11	10
family Coriobacteriaceae	Liver cancer	14306	0.0065	16.37	18.79	5
family Defluviitaleaceae	Liver cancer	14306	0.0234	30.92	42.75	8
family Desulfovibrionaceae	Liver cancer	14306	0.0089	18.47	21.41	6
family Enterobacteriaceae	Liver cancer	14306	0.005	22.35	24.03	3
family Erysipelotrichaceae	Liver cancer	14306	0.0111	15.74	20.06	8
family Family XI	Liver cancer	14306	0.0493	94.82	105.99	7
family Family XIII	Liver cancer	14306	0.0072	18.35	20.77	5
family Lachnospiraceae	Liver cancer	14306	0.0091	15.6	18.76	7
family Lactobacillaceae	Liver cancer	14306	0.0104	42.88	50.03	3
family Methanobacteriaceae	Liver cancer	14306	0.0259	82.94	95.05	4
family Oxalobacteraceae	Liver cancer	14306	0.0347	58.25	73.33	7
family Pasteurellaceae	Liver cancer	14306	0.0196	30.16	47.63	6
family Peptococcaceae	Liver cancer	14306	0.0244	28.93	44.63	8
family Peptostreptococcaceae	Liver cancer	14306	0.0187	16.48	33.97	8
family Porphyromonadaceae	Liver cancer	14306	0.0037	17.39	17.86	3
family Prevotellaceae	Liver cancer	14306	0.0165	21.66	26.67	9
family Rhodospirillaceae	Liver cancer	14306	0.0179	31.52	37.24	7
family Rikenellaceae	Liver cancer	14306	0.0141	16.19	22.72	9
family Ruminococcaceae	Liver cancer	14306	0.0109	18.97	31.46	5
family Streptococcaceae	Liver cancer	14306	0.0075	16.41	21.61	5
family Veillonellaceae	Liver cancer	14306	0.0145	18.58	23.39	9
family Verrucomicrobiaceae	Liver cancer	14306	0.0194	26.06	31.36	9
family Victivallaceae	Liver cancer	14306	0.0593	86.38	100.14	9
genus Actinomyces	Liver cancer	14306	0.006	42.27	43.28	2
genus Adlercreutzia	Liver cancer	14306	0.011	35.04	39.67	4
genus Akkermansia	Liver cancer	14306	0.0194	26.3	31.37	9
genus Alistipes	Liver cancer	14306	0.0047	11.92	16.88	4
genus Allisonella	Liver cancer	14306	0.0305	96.05	112.51	4
genus Alloprevotella	Liver cancer	14306	0.0071	102.17	102.17	1
genus Anaerofilum	Liver cancer	14306	0.0287	65.28	70.42	6
genus Anaerostipes	Liver cancer	14306	0.014	18.1	20.32	10
genus Anaerotruncus	Liver cancer	14306	0.0064	15.94	18.53	5
genus Bacteroides	Liver cancer	14306	0.0037	13.62	17.9	3
genus Barnesiella	Liver cancer	14306	0.0153	18.19	24.71	9
genus Bifidobacterium	Liver cancer	14306	0.0175	20.59	50.88	5
genus Bilophila	Liver cancer	14306	0.011	23.26	26.59	6
genus Blautia	Liver cancer	14306	NA	NA	NA	0
genus Butyricicoccus	Liver cancer	14306	0.0026	17.95	18.48	2
genus Butyricimonas	Liver cancer	14306	0.0188	28.01	34.19	8
genus Butyrivibrio	Liver cancer	14306	0.0485	90.85	104.05	7
genus Candidatus Soleaferrea	Liver cancer	14306	0.0071	49.28	51.49	2
genus Catenibacterium	Liver cancer	14306	0.0199	80.38	97.02	3
genus Christensenellaceae R 7group	Liver cancer	14306	0.0035	14.96	16.58	3
genus Clostridium innocuum group	Liver cancer	14306	0.0112	79.31	80.74	2
genus Clostridium sensustricto1	Liver cancer	14306	0.0142	18.62	34.37	6
genus Collinsella	Liver cancer	14306	0.0045	20.2	21.66	3
genus Coprobacter	Liver cancer	14306	0.0211	48.27	61.68	5
genus Coprococcus1	Liver cancer	14306	0.0122	18.38	25.13	7
genus Coprococcus2	Liver cancer	14306	0.0064	28.5	30.73	3
genus Coprococcus3	Liver cancer	14306	0.008	19.09	23.11	5
genus Defluviitaleaceae UCG011	Liver cancer	14306	0.0233	32.65	42.68	8
genus Desulfovibrio	Liver cancer	14306	0.0096	32.83	34.78	4
genus Dialister	Liver cancer	14306	0.0039	25.13	27.99	2
genus Dorea	Liver cancer	14306	0.0074	15.56	21.3	5
genus Eggerthella	Liver cancer	14306	0.0222	55.55	64.85	5
genus Eisenbergiella	Liver cancer	14306	0.0191	52.01	55.83	5
genus Enterorhabdus	Liver cancer	14306	0.0137	42.47	66.02	3
genus Erysipelatoclostridium	Liver cancer	14306	0.021	31.46	38.43	8
genus Erysipelotrichaceae UCG003	Liver cancer	14306	0.0025	36.01	36.01	1
genus Escherichia Shigella	Liver cancer	14306	0.0074	22.5	26.74	4
genus Eubacterium brachy group	Liver cancer	14306	0.021	61.39	76.59	4
genus Eubacterium coprostanoligenes group	Liver cancer	14306	0.0087	17.17	20.84	6
genus Eubacterium eligens group	Liver cancer	14306	0.0047	16.34	22.59	3
genus Eubacterium fissicatena group	Liver cancer	14306	0.0309	80.84	91.24	5
genus Eubacterium hallii group	Liver cancer	14306	0.017	17.54	30.9	8
genus Eubacterium nodatum group	Liver cancer	14306	0.0231	102.92	112.56	3
genus Eubacterium oxidoreducens group	Liver cancer	14306	0.0187	59.71	68.16	4
genus Eubacterium rectale group	Liver cancer	14306	0.0056	17.82	20.31	4
genus Eubacterium ruminantium group	Liver cancer	14306	0.0328	38.49	48.55	10
genus Eubacterium ventriosum group	Liver cancer	14306	0.0123	4.98	22.23	8
genus Eubacterium xylanophilum group	Liver cancer	14306	0.0129	20.82	26.66	7
genus Faecalibacterium	Liver cancer	14306	0.0093	18.85	44.92	3
genus Family XIII AD3011 group	Liver cancer	14306	0.0121	18.02	25.05	7
genus Family XIII UCG001	Liver cancer	14306	0.0105	22.45	30.36	5
genus Flavonifractor	Liver cancer	14306	0.0094	31.02	34.02	4
genus Fusicatenibacter	Liver cancer	14306	0.0123	17.37	19.85	9
genus Gordonibacter	Liver cancer	14306	0.0204	88.57	99.31	3
genus Haemophilus	Liver cancer	14306	0.029	34.12	47.5	9
genus Holdemanella	Liver cancer	14306	0.0247	40.45	60.25	6
genus Holdemania	Liver cancer	14306	0.0124	26.59	35.86	5
genus Howardella	Liver cancer	14306	0.0367	80.56	90.68	6
genus Hungatella	Liver cancer	14306	0.0113	80	81.48	2
genus Intestinibacter	Liver cancer	14306	0.0133	20.53	27.47	7
genus Intestinimonas	Liver cancer	14306	0.0243	23.37	32.36	11
genus Lachnoclostridium	Liver cancer	14306	0.0078	16.73	18.75	6
genus Lachnospira	Liver cancer	14306	0.0013	19.09	19.09	1
genus Lachnospiraceae FCS020 group	Liver cancer	14306	0.0138	22.67	28.64	7
genus Lachnospiraceae NC2004 group	Liver cancer	14306	0.011	50.21	52.95	3
genus Lachnospiraceae ND3007 group	Liver cancer	14306	0.0015	22.15	22.15	1
genus Lachnospiraceae NK4A136 group	Liver cancer	14306	0.0162	18.26	33.61	7
genus Lachnospiraceae UCG001	Liver cancer	14306	0.0174	30.68	36.12	7
genus Lachnospiraceae UCG004	Liver cancer	14306	0.0109	20.23	22.43	7
genus Lachnospiraceae UCG008	Liver cancer	14306	0.0289	42.19	53.12	8
genus Lachnospiraceae UCG010	Liver cancer	14306	0.0097	22.97	27.98	5
genus Lactobacillus	Liver cancer	14306	0.0211	42.84	51.37	6
genus Lactococcus	Liver cancer	14306	0.032	68.94	78.84	6
genus Marvinbryantia	Liver cancer	14306	0.0123	24.88	29.57	6
genus Methanobrevibacter	Liver cancer	14306	0.0184	86.37	89.55	3
genus Odoribacter	Liver cancer	14306	0.005	21.26	24.03	3
genus Olsenella	Liver cancer	14306	0.0368	76.91	91.09	6
genus Oscillibacter	Liver cancer	14306	0.0328	32.06	40.38	12
genus Oscillospira	Liver cancer	14306	0.0069	30.21	33	3
genus Oxalobacter	Liver cancer	14306	0.0454	65.26	84.94	8
genus Parabacteroides	Liver cancer	14306	0.004	18.21	18.92	3
genus Paraprevotella	Liver cancer	14306	0.0322	36.78	52.86	9
genus Parasutterella	Liver cancer	14306	0.0201	24.17	29.26	10
genus Peptococcus	Liver cancer	14306	0.0328	46.2	60.62	8
genus Phascolarctobacterium	Liver cancer	14306	0.013	25.36	31.29	6
genus Prevotella7	Liver cancer	14306	0.0327	80.33	96.55	5
genus Prevotella9	Liver cancer	14306	0.0182	31.41	44.28	6
genus Rikenellaceae RC9 gut group	Liver cancer	14306	0.0403	80.54	100.13	6
genus Romboutsia	Liver cancer	14306	0.0052	20	24.9	3
genus Roseburia	Liver cancer	14306	0.0075	15.67	17.94	6
genus Ruminiclostridium5	Liver cancer	14306	0.0077	14.62	18.44	6
genus Ruminiclostridium6	Liver cancer	14306	0.0162	20.33	33.73	7
genus Ruminiclostridium9	Liver cancer	14306	0.0035	16.16	16.81	3
genus Ruminococcaceae NK4A214 group	Liver cancer	14306	0.0145	15.02	23.33	9
genus Ruminococcaceae UCG002	Liver cancer	14306	0.0151	16.21	24.34	9
genus Ruminococcaceae UCG003	Liver cancer	14306	0.017	19.5	24.65	10
genus Ruminococcaceae UCG004	Liver cancer	14306	0.008	31.92	38.45	3
genus Ruminococcaceae UCG005	Liver cancer	14306	0.0154	17.25	24.92	9
genus Ruminococcaceae UCG009	Liver cancer	14306	0.0176	37.57	42.73	6
genus Ruminococcaceae UCG010	Liver cancer	14306	0.007	24.57	25.14	4
genus Ruminococcaceae UCG011	Liver cancer	14306	0.0379	83.89	93.79	6
genus Ruminococcaceae UCG013	Liver cancer	14306	0.0111	15.55	22.99	7
genus Ruminococcaceae UCG014	Liver cancer	14306	0.013	22.7	31.44	6
genus Ruminococcus1	Liver cancer	14306	0.0068	15.9	19.71	5
genus Ruminococcus2	Liver cancer	14306	0.0162	18.67	33.65	7
genus Ruminococcus gauvreauii group	Liver cancer	14306	0.0125	22.86	25.76	7
genus Ruminococcus gnavus group	Liver cancer	14306	0.0228	40.85	55.53	6
genus Ruminococcus torques group	Liver cancer	14306	0.0061	17.65	21.77	4
genus Sellimonas	Liver cancer	14306	0.0453	97.18	113.19	6
genus Senegalimassilia	Liver cancer	14306	0.0064	44.66	45.71	2
genus Slackia	Liver cancer	14306	0.0148	49.87	53.55	4
genus Streptococcus	Liver cancer	14306	0.0121	18.32	21.95	8
genus Subdoligranulum	Liver cancer	14306	0.0084	15.54	20.15	6
genus Sutterella	Liver cancer	14306	0.0074	23.9	26.62	4
genus Terrisporobacter	Liver cancer	14306	0.0087	46.78	62.41	2
genus Turicibacter	Liver cancer	14306	0.0129	27.4	37.47	5
genus Tyzzerella3	Liver cancer	14306	0.0416	50.38	68.88	9
genus Veillonella	Liver cancer	14306	0.0098	33.19	35.38	4
genus Victivallis	Liver cancer	14306	0.0346	97.25	102.37	5
order Actinomycetales	Liver cancer	14306	0.0095	36.77	68.69	2
order Bacillales	Liver cancer	14306	0.0209	94.42	102.01	3
order Bacteroidales	Liver cancer	14306	0.006	13.23	17.17	5
order Bifidobacteriales	Liver cancer	14306	0.0136	20.28	39.36	5
order Burkholderiales	Liver cancer	14306	0.0111	17.06	20.15	8
order Clostridiales	Liver cancer	14306	0.0136	14.48	24.59	8
order Coriobacteriales	Liver cancer	14306	0.0065	16.37	18.79	5
order Desulfovibrionales	Liver cancer	14306	0.0089	18.38	21.5	6
order Enterobacteriales	Liver cancer	14306	0.005	22.35	24.03	3
order Erysipelotrichales	Liver cancer	14306	0.0111	15.74	20.06	8
order Gastranaerophilales	Liver cancer	14306	0.0189	57.44	68.7	4
order Lactobacillales	Liver cancer	14306	0.0159	18.93	25.59	9
order Methanobacteriales	Liver cancer	14306	0.0259	82.94	95.05	4
order Mollicutes RF9	Liver cancer	14306	0.0094	30.97	45	3
order NB1n	Liver cancer	14306	0.0369	55.22	68.53	8
order Pasteurellales	Liver cancer	14306	0.0196	30.16	47.63	6
order Rhodospirillales	Liver cancer	14306	0.0225	30.17	36.61	9
order Selenomonadales	Liver cancer	14306	0.0103	13.81	21.23	7
order Verrucomicrobiales	Liver cancer	14306	0.0194	26.08	31.38	9
order Victivallales	Liver cancer	14306	0.0308	60.7	75.81	6
phylum Actinobacteria	Liver cancer	14306	0.0128	16.97	23.25	8
phylum Bacteroidetes	Liver cancer	14306	0.0067	13.25	19.42	5
phylum Cyanobacteria	Liver cancer	14306	0.0154	41.08	55.75	4
phylum Euryarchaeota	Liver cancer	14306	0.0295	76.38	87.04	5
phylum Firmicutes	Liver cancer	14306	0.0062	16.56	17.75	5
phylum Lentisphaerae	Liver cancer	14306	0.027	67.06	79.51	5
phylum Proteobacteria	Liver cancer	14306	0.0058	15.67	20.89	4
phylum Tenericutes	Liver cancer	14306	0.0164	24.51	33.96	7
phylum Verrucomicrobia	Liver cancer	14306	0.0165	20.82	29.95	8
GC, gastric cancer; CRC, colorectal cancer

## Sheet: Supplementary table 2
Supplementary table S2 The details of sensitivity analyses for ten significant robust results survived all the sensitivity analyses
Exposure	Outcome	Sensitivity analysis
		MR-PRESSO	IVW estimates		MR-egger pleiotropy test		Leave-one-out sensitivity test
		Global p-val	Cochran's Q	p-val	MR Egger intercept	p-val
genus Eggerthella	Gastric cancer	0.864333	1.42663	0.839554	-0.144424	0.345892	Survive
genus Lachnospiraceae FCS020 group	Colorectal cancer	0.824667	3.13359	0.791903	0.0305393	0.359395	Survive
genus Turicibacter	Liver cancer	0.669333	2.5161	0.641756	-0.0265152	0.936735	Survive
Gastric cancer	genus Dialister	0.881	1.31093	0.859519	-0.00704891	0.824974	Survive
Gastric cancer	genus Methanobrevibacter	0.822333	1.72469	0.786228	-0.0344749	0.578715	Survive
Small intestine cancer	genus Collinsella	0.783333	1.99603	0.736489	0.0109024	0.560893	Survive
Small intestine cancer	genus Howardella	0.801	1.12203	0.77176	-0.030616	0.599269	Survive
Small intestine cancer	genus Lachnospiraceae UCG008	0.916	0.945061	0.918009	-0.0190079	0.492251	Survive
Small intestine cancer	genus Peptococcus	0.836333	1.45269	0.834987	-0.00683464	0.810162	Survive
Colorectal cancer	genus Lactococcus	0.791333	5.10306	0.746507	-0.0139532	0.731503	Survive
